# Supplementary material for: Mentorship in health research institutions in Africa: A systematic review of approaches, benefits, successes, gaps and challenges
Source: PLOS Glob Public Health. 2024 Sep 23;4(9):e0003314. doi: 10.1371/journal.pgph.0003314 (PMC11419371; doi:10.1371/journal.pgph.0003314)
Supplement: S6 Table — (XLSX) [file pgph.0003314.s007.xlsx]

## Sheet: Sheet1
#	Title	Author	Year	Reason for exclusion
1	H3 Africa partnerships to empower clinical research sites to generate high-quality biological samples.	Talishiea Croxton;Sylvia Melikam;Mayowa O. Owolabi;Bruce Ovbiagele;Dwomoa Adu;Akinlolu O. Ojo;Christine Beiswanger;Alash'le Abimiku;Ndidi Agala;Emmanuel Jonathan;Olasinbo Balogun;Petronilla J. Ozumba;Enzenwa Onyemata;Shefiya Lawal;Manmak Mamven;Samuel Ajayi	2020	Outcome variability
2	The Sub-Saharan Africa Regional Partnership (SHARP) for Mental Health Capacity Building: a program protocol for building implementation science and mental health research and policymaking capacity in Malawi and Tanzania	Akiba, Christopher Fittipaldi;Go, Vivian;Mwapasa, Victor;Hosseinipour, Mina;Gaynes, Bradley Neil;Amberbir, Alemayehu;Udedi, Michael;Pence, Brian Wells	2019	Duplicate
3	Global teaching and training initiatives for emerging cohort studies.	Jessica K. Paulus;Jessica K. Paulus;RocÃ­o Santoyo-Vistrain;David J Havelick;Amy Cohen;Robert Kalyesubula;IkeOluwapo O. Ajayi;Jens G. Mattsson;Hans-Olov Adami;Shona Dalal	2012	Outcome variability
4	A multidimensional model of mentorship for emerging health research leaders: a longitudinal qualitative multiple case study	Petra Brysiewicz;Nisha Nadesan-Reddy;Fatima Suleman	2020	Duplicate
5	Research e-Mentorship for early-career family physicians in sub-Saharan Africa: evaluation of a pilot programme	Maame Araba E Buadu;Alexandra van Waes;Kenneth Yakubu;Pius Ameh;Bolatito B Fatusin;Hithaishini Kodicherla;Brian W. Jack;Nancy A. Scott;Chelsea M McGuire	2021	Duplicate
6	Clinical research mentorship programme (CRMP) for radiation oncology residents in Africa-building capacity through mentoring.	Rebecca Wong;Verna Vanderpuye;Joel Yarne;Ntokozo Ndlovu;Nwamaka Lasebikan;Ewa Szumacher;Z. Kassam	2021	Outcome variability
7	The Evolution of Mentorship Capacity Development in Low- and Middle-Income Countries: Case Studies from Peru, Kenya, India, and Mozambique	Emilia Virginia Noormahomed;Emilia Virginia Noormahomed;Pamela Williams;AndrÃ©s G. Lescano;AndrÃ©s G. Lescano;Tony Raj;Elizabeth A. Bukusi;Elizabeth A. Bukusi;Robert T. Schooley;Craig R. Cohen	2018	Duplicate
8	Experiences and mentoring needs of novice nurse educators at a public nursing college in the Eastern Cap	Sodidi, Khanyisa Annelice;Jardien-Baboo, Sihaam	2021	Duplicate
9	Experiences of Mentorship with Academic Staff Doctoral Candidates at a South African University.	Anna Strebel;Tamara Shefer	2016	Outcome variability
10	Strengthening capacity, collaboration and quality of clinical research in Africa: EDCTP Networks of Excellence	Andrew Y Kitua;Tumani Corrah;K Herbst;Thomas Nyirenda;Simon Agwale;M Makanga;Charles S. Mgone	2009	Outcome variability
11	Nursing Student Peer Mentorship: The Importance of Professional Relationships	Hlengiwe Seshabela;Yolanda Havenga;Hester C. de Swardt	2020	Outcome variability
12	PO 8446 COLLABORATIVE TUBERCULOSIS RESEARCH AGENDA AT KEMRI CENTER FOR GLOBAL HEALTH RESEARCH, KISUMU, KENYA	Steve Wandiga;Janet Agaya;Ouma S Gurrion;Ochieng Albert Okumu;Grace Kiringa;Juliana Otieno;Geoffrey Mwai;Videlis Nduba;Stephen Munga	2019	Outcome variability
13	Advancing collaborations in health research and clinical trials in Sub-Saharan Africa: development and implementation of a biostatistical collaboration module in the Masters in Biostatistics Program at Stellenbosch University.	Tonya M. Esterhuizen;Guowei Li;Taryn Young;Jie Zeng;Rhoderick Machekano;Rhoderick Machekano;Lehana Thabane	2021	Outcome variability
14	Group Mentorship Model to Enhance the Efficiency and Productivity of PhD Research Training in Sub-Saharan Africa.	Yukari C. Manabe;Nelson K. Sewankambo;Harriet Nambooze;Elialilia S. Okello;Moses R. Kamya;Elly Katabira;Isaac Ssinabulya;Mark Kaddumukasa;Yvonne Nabunnya;Robert C. Bollinger	2018	Duplicate
15	Exploring gaps, strategies and solutions for primary care research mentorship in the African context: A workshop report	McGuire, Chelsea M.;Yakubu, Kenneth;Ayisi-Boateng, Nana K.;Motlhatlhedi, Keneilwe;Ameh, Pius;Fatusin, Bola B.;Makwero, Martha;Jenkins, Louis S.	2020	Duplicate
16	Describing the perceptions of student nurses regarding barriers and benefits of a peer-mentorship programme in a clinical setting in KwaZulu-Natal.	Mlaba, Zanele P.;Emmamally, Waheedha	2019	Outcome variability
17	Experiential Learning and Mentorship in Global Health Leadership Programs: Capturing Lessons from Across the Globe.	Daniela C. RodrÃ­guez;Nasreen S. Jessani;Joseph R. Zunt;Sara Ardila-GÃ³mez;Patience A. Muwanguzi;Sylvester Ndeso Atanga;Bruno F. Sunguya;Carey Farquhar;Esther Nasuuna	2021	Outcome variability
18	Capacity Building in Operational Research: More than One Way to Slice the Cake.	I. D. Rusen;Anthony D. Harries;Rony Zachariah;Andrew Ramsay	2015	Outcome variability
19	'We need more big trees as well as the grass roots': going beyond research capacity building to develop sustainable careers in mental health research in African countries.	Lisa Langhaug;Robert Stewart;Chiwoza Bandawe;Rosemary Musesengwa;Melanie Abas;Dixon Chibanda;Crick Lund;Crick Lund;Helen E. Jack;Helen E. Jack;Charlotte Hanlon;Charlotte Hanlon;Stefan Holzer;Katherine Sorsdahl;Barbara Mutedzi;Walter Mangezi;Christopher Merritt;Atalay Alem	2020	Include
20	Global health leadership training in resource-limited settings: a collaborative approach by academic institutions and local health care programs in Uganda	Nakanjako, Damalie;Mashalla, Yohana;Farquhar, Carey;Sewankambo, Nelson;Namagala, Elizabeth;Semeere, Aggrey;Kigozi, Joanitor;Sempa, Joseph;Ddamulira, John Bosco;Katamba, Achilles;Biraro, Sam;Naikoba, Sarah	2015	Duplicate
21	Building capacity in implementation science research training at the University of Nairobi	Osanjo, George O.;Penner, Jeremy;Talib, Zohray;Kiarie, James N.;Oyugi, Julius O.;Kibwage, Isaac O.;Mwanda, Walter O.;Ngugi, Elizabeth N.;Otieno, Fredrick C.;Ndege, Wycliffe;Child, Mara;Farquhar, Carey	2016	Duplicate
22	Building a knowledge translation platform in Malawi to support evidence-informed health policy	Berman, Joshua;van Schoor, Vanessa;Puchalski Ritchie, Lisa M.;Panisset, Ulysses;Kathyola, Damson;Mitambo, Collins;Matanje-Mwagomba, Beatrice;Khan, Shiraz;Kachimanga, Chiyembekezo;Wroe, Emily;Mwape, Lonia;van Oosterhout, Joep J.;Chindebvu, Getrude	2015	Duplicate
23	Characteristics, utilization and influence of viewpoint articles from the Structured Operational Research and Training Initiative (SORT IT) â€“ 2009-2020	Tayler-Smith, Katie	2020	Outcome variability
24	Training and Capacity Building in LMIC for Research in Heart and Lung Diseases: The NHLBI-UnitedHealth Global Health Centers of Excellence Program	Gerald S. Bloomfield;Sylvester Kimaiyo;Naomi S. Levitt;Homero Martinez;Gabriela Mejicano;J. Jaime Miranda;Tracey Perez Koehlmoos;Cristina Rabadan-Diehl;Manuel Ramirez-Zea;Adolfo Rubinstein;Katherine A. Sacksteder;Denis Xavier;Krisela Steyn;Nikhil Tandon;Rajesh Vedanthan;Tracy L. Wolbach;Yangfeng Wu;Lijing L. Yan;Deshiree Belis;Dewan S. Alam;Patricia Davis;Prabhakaran Dorairaj;Hassen Ghannem;Rober…	2016	Outcome variability
25	A Strategy for Developing Future Academic Leaders for South Africa in a Resource-Constrained Environment	Umesh G. Lalloo;Raziya Bobat;Sandy Pillay;Douglas Wassenaar	2014	Intervention not focused on health research mentorship
26	Enhancing Diversity in the Public Health Research Workforce: The Research and Mentorship Program for Future HIV Vaccine Scientists	Carrie J. Sopher;Blythe J.S. Adamson;Michele P. Andrasik;Danna M. Flood;Steven F. Wakefield;David M. Stoff;Ryan S. Cook;James G. Kublin;Jonathan D. Fuchs	2015	Outcome variability
27	Enhancing mental health research capacity: emerging voices from the National Institute of Mental Health (NIMH) global hubs	da Silva, Andrea TenÃ³rio Correia;Sharma, Mona;Schneider, Marguerite;Adhikari, Ramesh Prasad;van de Water, Tanya;Mohammed, Yasmin;OrdÃ³Ã±ez, Anna E;Seedat, Soraya;Hanlon, Charlotte;Susser, Ezra;Rojas, Graciela;Claro, HeloÃ­sa Garcia;Quayle, Julieta;Habtamu, Kassahun;Burrone, MarÃ­a Soledad;Cavalcanti, Maria Tavares	2019	Include
28	Mixed-methods evaluation of family medicine research training and peer mentorship in Lesotho	Chelsea M McGuire;Katherine Riffenburg;Sebaka Malope;Brian W. Jack;Christina P. C. Borba	2020	Include
29	How do we measure the success of operational research	Pren Naidoo;Caroline Wills;Donald A. Enarson;Nulda Beyers	2014	Excluded based on study design
30	Balancing the personal, local, institutional, and global: multiple case study and multidimensional scaling analysis of African experiences in addressing complexity and political economy in health research capacity strengthening	Ager, Alastair;Zarowsky, Christina	2015	Include
31	The Evolution of the Physician Role in the Setting of Increased Non-physician Clinicians in Sub-Saharan Africa: An Insistence on Timing and Culturally-Sensitive, Purposefully Selected Skill Development; Comment on â€œNon-physician Clinicians in Sub-Saharan Africa and the Evolving Role of Physiciansâ€	Binagwaho, Agnes;Sarriera, Gabriela;Eagan, Arielle	2016	excluded at title & abstract screening
32	The feasibility of a training course for clubfoot treatment in Africa: A mixed methods study.	Smythe, Tracey;Owen, Rosalind;Le, Grace;Uwizeye, Esperance;Hansen, Linda;Lavy, Christopher	2018	Duplicate
33	Transdisciplinary Research in Energetics and Cancer early career investigator training program: first year results.	Melinda L. Irwin;Melinda L. Irwin;Diana Lowry;Marian L. Neuhouser;Jennifer A. Ligibel;Kathryn H. Schmitz;Ruth E. Patterson;Graham A. Colditz;Fangyong Li;Fangyong Li;Linda Nebeling	2020	Outcome variability
34	Building sustainable research capacity at higher learning institutions in Tanzania through mentoring of the Young Research Peers.	Emmanuel Balandya;Kien Mteta;John Bartlett;Eligius Lyamuya;Bruno F. Sunguya;Daniel W. Gunda;Benson R. Kidenya;Tumaini Nyamhanga;Irene K. Minja;Michael J. Mahande;Blandina T. Mmbaga;Stephen E. Mshana	2021	Include
35	Conceptual Framework of Mentoring in Low- and Middle-Income Countries to Advance Global Health	Prasad, Shailendra;Sopdie, Elizabeth;Meya, David;Kalbarczyk, Anna;Garcia, Patricia J.	2018	Outcome variability
36	HIV Research Training Partnership of the University of Zambia and Vanderbilt University: Features and Early Outcomes.	Wilbroad Mutale;Selestine Nzala;Holly Cassell;Marie Martin;Benjamin H. Chi;Mulenga M. Mukanu;Perfect Shankalala;John R. Koethe;Douglas C. Heimburger	2019	Outcome variability
37	Approaches and impact of non-academic research capacity strengthening training models in sub-Saharan Africa: a systematic review	Lambert Mugabo;Lambert Mugabo;Dominique Rouleau;Jackline Odhiambo;Marie Paul Nisingizwe;Cheryl Amoroso;Peter Barebwanuwe;Christine Warugaba;Lameck Habumugisha;Bethany Hedt-Gauthier;Bethany Hedt-Gauthier	2015	Excluded based on study design
38	Bridging the gender equality gap in STEM to transform the pipeline in Africa: the African Research Academies for Women (ARA-W) summer research programme	Yvonne Commodore-Mensah;Paule Valery Joseph;Kwadwo Sarpong;Seun Shokunbi;Adaobi Okocha;Olatide Omojaro;Sope Oguntuyo;Janessa Aneke;Efe Chantal Ghanney;Melrose Huang;Jessica Asante	2020	Duplicate
39	Healthcare workers' experiences regarding scaling up of training on integrated disease surveillance and response (IDSR) in Uganda, 2016: cross sectional qualitative study.	Nakiire, Lydia;Adatu, Francis;Nanyunja, Miriam;Nsubuga, Peter;Woldetsadik, Solomon Fisseha;Tusiime, Patrick;Yahaya, Ali Ahmed;Fall, Ibrahima SocÃ©;Wondimagegnehu, Alemu;Masiira, Ben;Kihembo, Christine;Katushabe, Edson;Natseri, Nasan;Nabukenya, Immaculate;Komakech, Innocent;Makumbi, Issa;Charles, Okot	2019	Excluded based on study design
40	Attitudes and Barriers to Research Among Oncology Trainees in East Africa	Fidel Rubagumya;Emmanuel Balandya;Leyna H. Germana;Elia John Mmbaga;Nazima Dharsee;Katherine Van Loon;Sarah K. Nyagabona;Khadija Msami;Achille Manirakiza;Ahuka N. Longombe;T. Maniragaba;Hilary Chan;Alan Paciorek;Li Zhang	2019	Excluded based on study design
41	Capacity building in global mental health research.	Thornicroft, Graham;Cooper, Sara;Van Bortel, Tine;Kakuma, Ritsuko;Lund, Crick	2012	Excluded based on study design
42	Placement, support, and retention of health professionals: national, cross-sectional findings from medical and dental community service officers in South Africa.	Abigail M. Hatcher;Abigail M. Hatcher;Michael Nnachebe Onah;Saul Kornik;Julia Peacocke;Stephen J. Reid;Stephen J. Reid	2014	Outcome variability
43	Thetha Nami: participatory development of a peer-navigator intervention to deliver biosocial HIV prevention for adolescents and youth in rural South Africa	Maryam Shahmanesh;Nuala McGrath;Guy Harling;Lorraine Sherr;Janet Seeley;Nonhlanhla Okesola;Natsayi Chimbindi;Thembelihle Zuma;Nondumiso Mthiyane;Oluwafemi Adeagbo;Jaco Dreyer;Carina Herbst;Sakhile Mdl	2021	Duplicate
44	Implementation of Online Research Training and Mentorship for Sub-Saharan African Family Physicians.	Chelsea M McGuire;Bolatito B Fatusin;Hithaishini Kodicherla;Kenneth Yakubu;Pius Ameh;Alexandra van Waes;Ethan Rhoad;Brian W. Jack;Nancy A. Scott	2021	Outcome variability
45	Fostering successful and sustainable collaborations to advance implementation science: the adolescent HIV prevention and treatment implementation science alliance	Rachel Sturke;Susan Vorkoper;Linda-Gail Bekker;Wole Ameyan;Chewe Luo;Susannah Allison;Damilola Walker;Bill G. Kapogiannis;Laura Guay	2020	Duplicate
46	Using a mentorship model to localise the Practical Approach to Care Kit (PACK): from South Africa to Brazil.	Mekonnen, Yibeltal;Mamo, Yoseph;Ayehu, Temesgen;Wale, Meseret;Eastman, Tracy;Awotiwon, Ajibola;Wattrus, Camilla;Picken, Sandy Claire;Ras, Christy-Joy;Anderson, Lauren;Doherty, Tanya;Hanlon, Charlotte;Prince, Martin James;Tegabu, Desalegn;Emyu, Solomon;Cornick, Ruth Vania;Fairall, Lara;Gebremichael, Daniel;Teka, Telahun;Shiferaw, Solomon;Walelgne, Wubaye	2018	Intervention not focused on health research mentorship
47	A mixed methods needs assessment and gap analysis for establishment of a cancer research training program in East Africa.	Sarah K. Nyagabona;Emmanuel Balandya;Germana H Leyna;Katherine Van Loon;Elia John Mmbaga;Beatrice Mushi;Musiba Selekwa;Godfrey Sama Philipo;Sumaiya Haddadi;Emilie Fatima Kadhim;Lindsay Breithaupt;Sarah Maongezi;Julius Mwaiselage	2021	Excluded based on study design
48	Advancing collaborations in health research and clinical trials in Sub-Saharan Africa: development and implementation of a biostatistical collaboration module in the Masters in Biostatistics Program at Stellenbosch University	Tonya M. Esterhuizen;Guowei Li;Taryn Young;Jie Zeng;Rhoderick Machekano;Lehana Thabane	2021	Duplicate
49	The ENRICH study to evaluate the effectiveness of a combination intervention package to improve isoniazid preventive therapy initiation, adherence and completion among people living with HIV in Ethiopia: Rationale and design of a mixed methods cluster randomized trial	Andrea A. Howard;Yael Hirsch-Moverman;Suzue Saito;Tsigereda Gadisa;Amrita Daftary;Amrita Daftary;Amrita Daftary;Zenebe Melaku	2017	excluded at title & abstract screening
50	Mentorship and coaching to support strengthening healthcare systems: lessons learned across the five Population Health Implementation and Training partnership projects in sub-Saharan Africa	Anatole Manzi;Anatole Manzi;Lisa R. Hirschhorn;Lisa R. Hirschhorn;Kenneth Sherr;Kenneth Sherr;Cindy Chirwa;Colin Baynes;Colin Baynes;John Koku Awoonor-Williams	2017	Duplicate
51	HIV Infection Is Associated With Downregulation of BTLA Expression on Mycobacterium tuberculosis-Specific CD4 T Cells in Active Tuberculosis Disease.	Morgan S. Barham;Willem A. Hanekom;Neel R. Gandhi;Neel R. Gandhi;Cheryl L. Day;Cheryl L. Day;Deborah A. Abrahams;Jeremiah Khayumbi;Joshua Ongalo;Joan Tonui;Angela Campbell;Marwou de Kock;Samuel Gurrion Ouma;Felix Hayara Odhiambo	2019	excluded at title & abstract screening
52	The perceptions of professional nurses on student mentorship in clinical areas : a study in Polokwane municipality hospitals, Limpopo Province	Chokwe M. Setati;Zerish Zethu Nkosi	2017	excluded at title & abstract screening
53	Use of task-shifting to rapidly scale-up HIV treatment services: experiences from Lusaka, Zambia.	Mary B. Morris;Mary B. Morris;Jeffrey S. A. Stringer;Jeffrey S. A. Stringer;Stewart E Reid;Stewart E Reid;Bushimbwa Tambatamba Chapula;Benjamin H. Chi;Benjamin H. Chi;Albert Mwango;Harmony F. Chi;Harmony F. Chi;Joyce Mwanza;Handson Manda;Carolyn Bolton;Carolyn Bolton;Debra S. Pankratz;Debra S. Pankratz	2009	Duplicate
54	A survey of trainee specialists experiences at the University of Cape Town (UCT): impacts of race and gender.	Leslie London;Sebastiana Kalula;Bonga Xaba	2009	Duplicate
55	The IMpact of Vertical HIV infection on child and Adolescent SKeletal development in Harare, Zimbabwe (IMVASK Study): a protocol for a prospective cohort study.	Ruramayi Rukuni;Andrea M. Rehman;Rashida A. Ferrand;Celia L Gregson;Cynthia Kahari;Farirayi Kowo;Grace McHugh;Shungu Munyati;Hilda Mujuru;Kate A Ward;Suzanne Filteau	2020	Duplicate
56	The influence of peer mentoring on critical care nursing students' learning outcomes.	Maureen Nokuthula Sibiya;Thembelihle Sylvia Patience Ngxongo;Somavathy Yvonne Beepat	2018	excluded at title & abstract screening
57	Peer Mentorship via Mobile Phones for Newly Diagnosed HIV-Positive Youths in Clinic Care in Khayelitsha, South Africa: Mixed Methods Study.	Hacking, Damian;Mgengwana-Mbakaza, Zodwa;Cassidy, Tali;Runeyi, Pumeza;Duran, Laura Trivino;Mathys, Ruth Henwood;Boulle, Andrew	2019	Duplicate
58	Mental health and HIV: research priorities related to the implementation and scale up of â€˜treat allâ€™ in sub-Saharan Africa	Angela M. Parcesepe;Angela M. Parcesepe;Keri N. Althoff;Charlotte Bernard;Charlotte Bernard;Robert A. Agler;Jeremy Ross;Marcel Yotebieng;Judith K. Bass;Edith Kwobah;Adebola Adedimeji;Joseph L. Goulet	2018	excluded at title & abstract screening
59	Building the capacity of policy-makers and planners to strengthen mental health systems in low- and middle-income countries: a systematic review	Keynejad, Roxanne;Alem, Atalay;Fekadu, Abebaw;Thornicroft, Graham;Hanlon, Charlotte;Semrau, Maya;Toynbee, Mark;Evans-Lacko, Sara;Lund, Crick;Gureje, Oye;Ndyanabangi, Sheila;Courtin, Emilie;Abdulmalik, Jibril O.	2016	Duplicate
60	All-cause mortality after ART initiation in HIV-positive women from Europe, Sub-Saharan Africa and the Americas.	IeDEA;Inma JarrÃ­n;Matthias Egger;Julia del Amo	2020	Duplicate
61	Generating evidence to narrow the treatment gap for mental disorders in sub-Saharan Africa: Rationale, overview and methods of AFFIRM	Lund, C.;Chibanda, D.;Cowan, F.;Davies, T.;Dewey, M.;Fekadu, A.;Freeman, M.;Honikman, S.;Joska, J.;Kagee, A.;Mayston, R.;Alem, A.;Medhin, G.;Musisi, S.;Myer, L.;Ntulo, T.;Nyatsanza, M.;Ofori-Atta, A.;Petersen, I.;Phakathi, S.;Prince, M.;Shibre, T.;Schneider, M.;Stein, D. J.;Swartz, L.;Thornicroft, G.;Tomlinson, M.;Wissow, L.;Susser, E.;Hanlon, C.;Ahrens, J.;Bandawe, C.;Bass, J.;Bhana, A.;Burns, J.	2015	Duplicate
62	Research agenda for black prostate health: issues, challenges and future directions	Camille Ragin	2011	excluded at title & abstract screening
63	Research Roadmap for Tuberculosis Transmission Science: Where Do We Go From Here and How Will We Know When Weâ€™re There?	Sara C. Auld;Anne G. Kasmar;David W. Dowdy;Barun Mathema;Neel R. Gandhi;Gavin J. Churchyard;Gavin J. Churchyard;Roxana Rustomjee;N. Sarita Shah	2017	excluded at title & abstract screening
64	Polymorphisms in the vitamin D receptor gene are associated with reduced rate of sputum culture conversion in multidrug-resistant tuberculosis patients in South Africa.	Matthew J. Magee;Pravi Moodley;Neel R. Gandhi;Yan V. Sun;James C.M. Brust;N. Sarita Shah;Yuming Ning;Salim Allana;Angela Campbell;Qin Hui;Koleka Mlisana	2017	excluded at title & abstract screening
65	IL-25 and IL-23 regulate colonic lymphoid tissue development	Wang, G.;Ajami, N. J.;Wu, H.;Cohen, S.;Westheimer, E.;Gay, C.;Hall, L.;Rose, C. E.;Hightow-Weidman, L. B.;Fu, J.;Peters, P. J.;Peng, M.;Petrosino, J. F.;Hess, T.;Elderbrook, M.;Schumann, C.;Vergeront, J.;Westergaard, R.;Ohl, M.;Goto, M.;Richardson, K.;Schweizer, M.;Vaughand-Sarrazin, M.;Trautner, B. W.;Perencevich, E.;Woodward, B.;Person, A.;Kheshti, A.;Raffanti, S.;Edun, B.;Shull, K.;Weissman, S…	2021	Duplicate
66	Spatial distribution of extensively drug-resistant tuberculosis (XDR TB) patients in KwaZulu-Natal, South Africa	Thandi Kapwata;Koleka Mlisana;Neel R. Gandhi;N. Sarita Shah;N. Sarita Shah;Natashia Morris;Angela Campbell;Thuli Mthiyane;Primrose Mpangase;Kristin N. Nelson;Salim Allana;James C.M. Brust;Pravi Moodley	2017	Duplicate
67	142. Development of an assessment tool for advanced care planning communication skills	Schumacher, D. J.;Schultz, K.;Lewis, C.;Lindh, A.;Woods, S.;Jayasuriya, R.;Renwick, P.;Tomlinson, J.;Nousainen, M.;Scheele, F.;Hamstra, S. J.;Caverzagie, K.;McGregor, T.;Lee, A. S.;Ross, S.;Blades, M. L.;Glaze, S.;Mcquillan, S.;Branfield Day, L.;Colbourne, T.;Mungroo, R.;Rizzuti, F.;Ng, A.;Pincock, R.;Zhou, L.;McDougall, A.;Lui, J.;Borman-Shoap, E.;Naik, V.;Scheurer, J.;Vora, S.;Madhok, M.;Nelson…	2021	Duplicate
68	Crossing borders: the PACK experience of spreading a complex health system intervention across low-income and middle-income countries	Cornick, Ruth;Doherty, Tanya;Fairall, Lara;Wattrus, Camilla;Eastman, Tracy;Ras, Christy Joy;Awotiwon, Ajibola;Anderson, Lauren;Bateman, Eric;Zepeda, Jorge;Zwarenstein, Merrick	2018	Duplicate
69	What We Know About Tuberculosis Transmission: An Overview.	Churchyard, Gavin;Kim, Peter;Shah, N Sarita;Rustomjee, Roxana;Gandhi, Neel;Mathema, Barun;Dowdy, David;Kasmar, Anne;Cardenas, Vicky	2017	Duplicate
70	Improving access, quality and safety of caesarean section services in underserved rural Tanzania: The impact of knowledge translation strategies	Nyamtema, Angelo S.;Scott, Heather;Kweyamba, Elias;Bulemela, Janet;Shayo, Allan;Mtey, Godfrey;Kilume, Omary;LeBlanc, John C.	2021	Duplicate
71	Outcome of data quality assessments of maternity records across 17 health facilities in Migori County, Western Kenya	Anthony Wanyoro;David Ogolla;Rikita Merai;Christopher Otare;Ruth Simotwo;Grace Mutindi;Everline Mumo;Dilys Walker;Phelgona Otieno	2020	Duplicate
72	Building a Centre of Excellence in Data Management in East Africa	Betty Agwang;Yuka Manabe	2021	excluded at title & abstract screening
73	Nursing and Midwifery Research Output in Africa: A Review of the Literature	Nabirye, Rose Chalo;Kinengyere, Alison Annet;Edwards, Grace	2019	excluded at title & abstract screening
74	Effective Collaborative Project to Reduce Disparities and Inequities in Cancer Care and for Cancer Control in Low-Resource Setting Countries: South African Experience	Daniel Osei-Fofie	2020	Duplicate
75	Does the timing of government COVID-19 policy interventions matter? Policy analysis of an original database	Melodena Stephens;Berengueres J;Venkatapuram S;Immanuel Azaad Moonesar	2020	excluded at title & abstract screening
76	Sustaining the National Health Insurance Scheme in South Africa: The Roles and Challenges of Community Health Workers	T.G. Tshitangano;Foluke C. Olaniyi	2018	excluded at title & abstract screening
77	Operational research: getting it done and making a difference.	Anthony D. Harries	2012	Duplicate
78	Helping the developing worldâ€¦..the story of an outward looking hospice	Karilyn Collins	2011	excluded at title & abstract screening
79	PO 8381 REGULATING CLINICAL TRIALS DURING AN EBOLA EMERGENCY: THE LIBERIAN EXPERIENCE	Theophilus Ndorbor;David Sumo;Juwe D Kercula;Ezekiel. F. Hallie	2019	excluded at title & abstract screening
80	Integrating Industry-Specific Training into Mainstream University Computer Science Curriculum: Case of SMU	T. Hungwe;T. A. Dandadzi;S. M. Seeletse	2021	excluded at title & abstract screening
81	Thetha Nami: Participatory development of a peer-navigator intervention to deliver biosocial HIV prevention for adolescents and young men and women in rural South Africa	Maryam Shahmanesh;Sakhile Mdl;Nuala McGrath;Guy Harling;Lorraine Sherr;Janet Seeley;Nonhlanhla Okesola;Natsayi Chimbindi;Thembelihle Zuma;Sakhile Mdl;Nondumiso Mthiyane;Oluwafemi Adeagbo;Jaco Dreyer;Carina Herbst	2020	Duplicate
82	A Programme to improve health services in rural South Africa: Perceptions from participating hospital managers, health science students and graduates	Dumsani Mandla Gumede;Myra Taylor;Jane D. Kvalsvig	2020	Duplicate
83	A cultural historical activity theory (CHAT) analysis of prehospital emergency medical care clinical mentorship to enable learning	N Liebenberg;L D Christopher;J Garraway	2019	Duplicate
84	Strengthening African Population-Based Cancer Registration Through Regional Mentorship: UICC Fellowship Experience at Zimbabwe National Cancer Registry	L. Motsuku;E. Chokunonga;M. Sengayi;Elvira Singh;L. Khoali;M. Borok	2018	Duplicate
85	What are the priorities for improving cataract surgical outcomes in Africa? Results of a Delphi exercise	J. C. Buchan . W. H. Dean . A. Foster . M. J. Burton	2017	Duplicate
86	Thetha Nami: participatory development of a peer-navigator intervention to deliver biosocial HIV prevention for adolescents and youth in rural South Africa.	Maryam Shahmanesh;Nuala McGrath;Guy Harling;Lorraine Sherr;Janet Seeley;Nonhlanhla Okesola;Natsayi Chimbindi;Thembelihle Zuma;Thembelihle Zuma;Sakhile Mdluli;Nondumiso Mthiyane;Oluwafemi Adeagbo;Oluwafemi Adeagbo;Jaco Dreyer;Carina Herbst	2021	excluded at title & abstract screening
87	Training Pediatric Hematologists / Oncologists for Capacity Building in Ethiopia	Daniel Hailu;Miguel Bonilla;Wondwessen Bekele;Sheila Weitzman;Julie Broas;David N. Korones;Aziza T. Shad;Haileyesus Adamu;Diriba Fufa;Doreen Karimi;Thomas B. Alexander;Catherine Habashy;Amit Dotan;Rabia Muhammad Wali;Prasanna N Kumar	2019	Intervention not focused on health research mentorship
88	Spatial distribution of extensively drug-resistant tuberculosis (XDR-TB) patients in KwaZulu-Natal, South Africa	Thandi Kapwata;Pravi Moodley;Koleka Mlisana;N. Sarita Shah;Natashia Morris;Neel R. Gandhi;Angela Campbell;Thuli Mthiyane;Primrose Mpangase;Kristin N. Nelson;Salim Allana;James C.M. Brust	2017	Duplicate
89	Developing family interventions for adolescent HIV prevention in South Africa	Kuo, Caroline;Atujuna, Millicent;Mathews, Catherine;Stein, Dan J.;Hoare, Jacqueline;Beardslee, William;Operario, Don;Cluver, Lucie;K. Brown, Larry	2019	Duplicate
90	'Building on shaky ground'-challenges to and solutions for primary care guideline implementation in four provinces in South Africa: a qualitative study.	Tamara Kredo;Sara Cooper;Amber Abrams;Jocelyn Muller;Bey-MarriÃ© Schmidt;Jimmy Volmink;Salla Atkins	2020	Duplicate
91	Dedicated Poster Abstracts	Bruce B., Forster;Majid, Doroudi;Michael, Weinstein;Angela, Punnett;Senthujan, Gunaseelan;Danielle, Walker;Natasha, Larocque;Michelle, Gibson;Portia, Tang;Ramy, Boles;Leshawn, Benedict;Joyce, Lui;Kathryn, Darras;Roxanne, Wright;Fok Han, Leung;Zachary, Liederman;Ivan, Silver;Rita, Selby;Ryan, Sandarage;Brandon, Tang;Katrina, Dutkiewicz;Stephan, Saad;Jocelyn, Chai;Juvel, Lee;Kristin, Dawson;Vanessa…	2020	excluded at title & abstract screening
92	Mixed perceptions of women on care in maternal and child healthcare settings in Lilongwe, Malawi	Andrew Simwaka;Ezereth Kabuluzi;Berlington Munkhondya;Lucy Ngoma;Hlalapi Kunkeyani;Tiwonge Ethel Mbeya Munkhondya;Gladys Msiska	2020	Duplicate
93	A mixed methods approach to exploring the moderating factors of implementation fidelity of the integrated chronic disease management model in South Africa.	Limakatso Lebina;Limakatso Lebina;Tolu Oni;Tolu Oni;Olufunke A. Alaba;Mary Kawonga	2020	excluded at title & abstract screening
94	Community, intervention and provider support influences on implementation: reflections from a South African illustration of safety, peace and health promotion	Ashley van Niekerk;Mohamed Seedat;Sherianne Kramer;Shahnaaz Suffla;Samed Bulbulia;Ghouwa Ismail	2014	excluded at title & abstract screening
95	Support and performance improvement for primary health care workers in low- and middle-income countries: a scoping review of intervention design and methods	Ashwin Vasan;Ashwin Vasan;Ashwin Vasan;David Mabey;Simran Chaudhri;Helen-Ann Brown Epstein;Stephen D. Lawn;Stephen D. Lawn	2016	excluded at title & abstract screening
96	Baseline assessment of adult and adolescent primary care delivery in Rwanda: an opportunity for quality improvement	Ashwin Vasan;Ashwin Vasan;Ashwin Vasan;Bonaventure Nzeyimana;Peter Drobac;Peter Drobac;Peter Drobac;Neil Gupta;Neil Gupta;Manzi Anatole;Manzi Anatole;Catherine Mezzacappa;Catherine Mezzacappa;Bethany Hedt-Gauthier;Bethany Hedt-Gauthier;Bethany Hedt-Gauthier;Lisa R. Hirschhorn;Lisa R. Hirschhorn;Lisa R. Hirschhorn;Fulgence Nkikabahizi;Marc Hagenimana;Aphrodis Ndayisaba;Felix R. Cyamatare	2013	Duplicate
97	Improving the quality of neonatal data capture and clinical care at a tertiary-care hospital in Uganda through enhanced surveillance, training and mentorship.	Achan, Jane;Wanzira, Humphrey;Mpimbaza, Arthur;Tumwine, Daniel;Namasopo, Sophie;Nambuya, Harriet;Serwanga, Asadu;Nantanda, Rebecca	2019	Duplicate
98	pncA Gene Mutations Associated with Pyrazinamide Resistance in Drug-Resistant Tuberculosis, South Africa and Georgia.	Salim Allana;Koleka Mlisana;James C.M. Brust;Neel R. Gandhi;Elena Shashkina;Barun Mathema;Nino Bablishvili;Nestani Tukvadze;N. Sarita Shah;Russell R. Kempker;Henry M. Blumberg;Pravi Moodley	2017	excluded at title & abstract screening
99	Report on the 6th African Society of Human Genetics (AfSHG) Meeting, March 12-15, 2009, Yaounde, Cameroon.	Giorgio Sirugo;Himla Soodyall;Ambroise Wonkam;Raj Ramesar;Charles N. Rotimi;Scott M. Williams;Charmaine D.M. Royal;Melanie J. Newport;Branwen J. Hennig;Renato Mariani-Costantini;Franco M. Buonaguro;Digna R. Velez Edwards;Muntaser E. Ibrahim	2010	Duplicate
100	In Appreciation of Adam: Reflections from Friends and Colleagues.	Eddy van Doorslaer;Deon Filmer;Damien de Walque;AgnÃ¨s Couffinhal;Reem Hafez;Owen O'Donnell;Owen O'Donnell;Davidson R. Gwatkin;Abdo S. Yazbeck;Magnus Lindelow;Caryn Bredenkamp;Caryn Bredenkamp;Winnie Yip;Sarah Bales;Diane McIntyre	2021	Duplicate
101	Applying the speed-dating model and other approaches to foster future leaders for the American Society of Gene and Cell Therapy.	Jennifer E. Adair;Matthew D. Weitzman	2014	excluded at title & abstract screening
102	Using the multiphase optimization strategy (MOST) to optimize an HIV care continuum intervention for vulnerable populations: a study protocol.	Gwadz, Marya Viorst;Ritchie, Amanda S;Collins, Linda M;Cleland, Charles M;Leonard, Noelle R;Wilton, Leo;Gandhi, Monica;Scott Braithwaite, R;Perlman, David C;Kutnick, Alexandra	2017	Duplicate
103	â€œThat's Where the Arguments Come inâ€: A Qualitative Analysis of Booster Sessions following a Brief Intervention for Drug Use and Intimate Partner Violence in the Emergency Department:	Esther K. Choo;Chantal TapÃ©;Kimberly M Glerum;Michael J. Mello;Caron Zlotnick;Kate M. Guthrie	2016	Duplicate
104	Advancing global health through cardiovascular research, mentorship, and capacity building : in memoriam, professor Bongani Mayosi (1967â€“2018)	Jean B. Nachega;Mpiko Ntsekhe;Jimmy Volmink;Lehana Thabane	2018	excluded at title & abstract screening
105	Prevention of mother to child transmission lay counsellors: Are they adequately trained?	Catherine Hilary Thurling;Candice Harris	2012	Duplicate
106	Implementing large-scale health system strengthening interventions: experience from the better health outcomes through mentoring and assessments (BHOMA) project in Zambia	Wilbroad Mutale;Susan Cleary;Jill Olivier;Roma Chilengi;Lucy Gilson	2018	excluded at title & abstract screening
107	Using a mentorship model to localise the Practical Approach to Care Kit (PACK): from South Africa to Brazil	Wattrus, Camilla;Bateman, Eric D;CRUZ, Alvaro A;Bachmann, Max O;Natal, Sonia;Doherty, Tanya;Stelmach, Rafael;Zepeda, Jorge;Cornick, Ruth Vania;Zonta, Ronaldo;Pacheco de Andrade, Matheus;Fairall, Lara;Georgeu-Pepper, Daniella;Anderson, Lauren;Eastman, Tracy	2018	excluded at title & abstract screening
108	National health systems strengthening as the primary strategy to achieve Uni-versal Health Coverage in African countries	Elhadi, Yasir Ahmed Mohammed;Adebisi, Yusuff Adebayo;Abel, Uchechukwu Victor;Daniel, Ekpoh Mfonobong;Zaghloul, Ashraf;Lucero-Prisno III, Don Eliseo	2021	Duplicate
109	Exploring Clinical Supervision Model Employed by Qualified Nursing Staff at Mbarara Regional Referral Hospital and Its Contribution to Studentsâ€™ Competencies.	Mark Opio	2021	Duplicate
110	HIV treatment eligibility expansion and timely antiretroviral treatment initiation following enrollment in HIV care: A metaregression analysis of programmatic data from 22 countries.	Tymejczyk, Olga;Sinayobye, Jean d'Amour;Anderegg, Nanina;Ford, Nathan;Wikramanayake, Radhika;Nash, Denis;IeDEA Collaboration;Brazier, Ellen;Yiannoutsos, Constantin;Wools-Kaloustian, Kara;Althoff, Keri;Crabtree-RamÃ­rez, Brenda;Van Nguyen, Kinh;Zaniewski, Elizabeth;Dabis, Francois	2018	Duplicate
111	Our infancy period	Stig Wall;Anne Bindslev	2009	Duplicate
112	Developing nurse educatorsâ€™ research capacity in a resource-constrained environment	Jeanette Maritz;Karien Jooste	2020	excluded at title & abstract screening
113	How Effective are Mentoring Programs for Improving Health Worker Competence and Institutional Performance in Africa? A Systematic Review of Quantitative Evidence.	Feyissa, Garumma Tolu;Balabanova, Dina;Woldie, Mirkuzie	2019	Duplicate
114	High Prevalence of inhA Promoter Mutations among Patients with Drug-Resistant Tuberculosis in KwaZulu-Natal, South Africa	Abraham J Niehaus;Koleka Mlisana;Neel R Gandhi;Barun Mathema;James C M Brust	2015	excluded at title & abstract screening
115	Developing a model for integrating sexual and reproductive health services with HIV prevention and care in KwaZulu-Natal, South Africa	Milford, Cecilia;Scorgie, Fiona;Rambally Greener, Letitia;Mabude, Zonke;Beksinska, Mags;Harrison, Abigail;Smit, Jennifer	2018	Duplicate
116	Research capacity building integrated into PHIT projects: leveraging research and research funding to build national capacity.	Hedt-Gauthier, Bethany L.;Exavery, Amon;Tani, Kassimu;Manzi, Fatuma;Pemba, Senga;Phillips, James;Kante, Almamy Malick;Ramsey, Kate;Baynes, Colin;Awoonor-Williams, John Koku;Nimako, Belinda Afriyie;Chilengi, Roma;Kanlisi, Nicholas;Jackson, Elizabeth F.;Sheff, Mallory C.;Kyei, Pearl;Asuming, Patrick O.;Biney, Adriana;Ayles, Helen;Mwanza, Moses;Chirwa, Cindy;Stringer, Jeffrey;Jackson, Elizabeth;Mule…	2017	excluded at title & abstract screening
117	A Quality Improvement Intervention to Inform Scale-Up of Integrated HIV-TB Services: Lessons Learned From KwaZulu-Natal, South Africa.	Santhanalakshmi Gengiah;Marian Loveday;Kogieleum Naidoo;Regina Mlobeli;Maureen F. Tshabalala;Andrew J. Nunn;Nesri Padayatchi;Nonhlanhla Yende-Zuma;Myra Taylor;Pierre M. Barker	2021	Duplicate
118	Black scientists matter.	M. W. Makgoba	2020	Duplicate
119	Barriers and facilitators to implementing bubble CPAP to improve neonatal health in sub-Saharan Africa: a systematic review	Mai-Lei Woo Kinshella;Celia R. Walker;Tamanda Hiwa;Marianne Vidler;Alinane Linda Nyondo-Mipando;Queen Dube;David M. Goldfarb;Kondwani Kawaza	2020	Duplicate
120	Applied statistical training to strengthen analysis and health research capacity in Rwanda.	Dana R. Thomson;Dana R. Thomson;Bethany Hedt-Gauthier;Bethany Hedt-Gauthier;Bethany Hedt-Gauthier;Muhammed Semakula;Lisa R. Hirschhorn;Megan Murray;Vedaste Ndahindwa;Anatole Manzi;Anatole Manzi;Assumpta Mukabutera;Corine Karema;Jeanine Condo	2016	Include
121	Producing a capable workforce	Kuku Voyi	2007	excluded at title & abstract screening
122	Assessing the outcome of Strengthening Laboratory Management Towards Accreditation (SLMTA) on laboratory quality management system in City government of Addis Ababa.	Sisay, Abay	2014	Duplicate
123	Point-of-care CD4 technology invalid result rates in public health care settings across five countries.	Lamp, Katherine;Nzuobontane, Divine;Bollinger, Timothy;Jani, Ilesh;Sitoe, Nadia;Kiyaga, Charles;Senyama, George;Mangwendeza, Phibeon Munyaradzi;Mtapuri-Zinyowera, Sekesai;Sacks, Jilian A.;Doi, Naoko;McGovern, Seth;Peter, Trevor F.;Vojnov, Lara;Fong, Youyi;Abere, Biruhtesfa;Kebede, Adisu;Ayana, Gonfa;Mulugeta, Achamyeleh;Atem, Chares Diko;Elat Nfetam, Jean Bosco	2019	excluded at title & abstract screening
124	Challenges to the implementation of malaria policies in Malawi	Mwendera, Chikondi A.;de Jager, Christiaan;Longwe, Herbert;Kumwenda, Save;Hongoro, Charles;Phiri, Kamija;Mutero, Clifford M.	2019	Duplicate
125	Systematic reviews: Getting started with designing effective search strategies and study screening forms	Muscedere, John;Rose, L.;Russell, L.;Stajduhar, K.;Sawatzky, R.;Pyke, J.;Kim, J.;Eckel, L.;Heyer, M.;Boscart, V.;Heckman, G.;Hirdes, J.;Burry, L.;Nayfeh, A.;Lee, J.;Enright, J.;Oâ€™Connell, M.E.;Kortes-Miller, K.;Chan, E.;Sawatzky, R.;Ozen, L.;Cunningham, S.;Knott, T.C.;Hunt, Cindy;McColl, M.A.;Green, M.;Pauley, T.;Kay, K.;Dogherty, Elizabeth J.;Estabrooks, Carole A.;Wagg, Adrian;Booi, L.;Jeznach…	2015	Duplicate
126	Research and capacity building for control of neglected tropical diseases: the need for a different approach.	Thomas Kariuki;Martina Gliber;Detlef Hanne;Richard Phillips;Sammy Njenga;Ole F Olesen;Paul R Klatser;Paul R Klatser;Riccardo Porro;Sarah Lock;Maria HermÃ­nia Cabral	2011	excluded at title & abstract screening
127	Cross-Sectional Survey of Former International Emergency Medicine Fellows 2010-19.	Shama Patel;Alyssa Green;Alyssa Green;Michelle Feltes;Heike Geduld;Andrea G. Tenner	2020	excluded at title & abstract screening
128	Community and Informal Care Providers at the Heart of Universal Health Coverage in sub-Saharan Africa: A Position Paper	Kisangala, Ephraim;Mbivnjo, Etheldreda Leinyuy;Okeah, Bernard Ojiambo;Khan, Mohammed Azhar	2021	Duplicate
129	Enhanced infection prophylaxis reduces mortality in severely immunosuppressed HIV-infected adults and older children initiating antiretroviral therapy in Kenya, Malawi, Uganda and Zimbabwe: the REALITY trial	Ericsen, A;Peterson, E;Tanser, F;Wood, R;Giddy, J;Bolton-Moore, C;Chimbetete, C;Hazra, R;Keiser, O;Stinson, K;Collins, IJ;Cluver, L;Reynolds, M;Toska, E;Orkin, M;Yakubovich, A;Hodes, R;Sherr, L;Decroo, T;Telfer, B;Das Dores, C;Candrinho, B;Dos Santos, N;Wiseman, R;Mkwamba, A;Dezembro, S;Jofrisse, M;Ellman, T;Metcalf, C;Hanrahan, C;Keyser, V;Schwartz, S;Soyizwaphi, P;West, N;Burwitz, B;Mutunga, L;…	2016	excluded at title & abstract screening
130	Global variations in mortality in adults after initiating antiretroviral treatment: an updated analysis of the International epidemiology Databases to Evaluate AIDS cohort collaboration.	JOHNSON, L. F.;HOLMES, C. B.;CHOI, J. Y.;JIAMSAKUL, A.;BAKOYANNIS, G.;ALTHOFF, K. N.;SOHN, A. H.;YIANNOUTSOS, C.;EGGER, M.;ANDEREGG, N.;ZANIEWSKI, E.;EATON, J. W.;REBEIRO, P. F.;CARRIQUIRY, G.;NASH, D.;YOTEBIENG, M.;EKOUEVI, Didier K	2019	excluded at title & abstract screening
131	Pre-detection history of extensively drug-resistant tuberculosis in KwaZulu-Natal, South Africa.	Brown, Tyler S.;Nelson, Kristin N.;Narechania, Apurva;Kurepina, Natalia;Mlisana, Koleka;Bonneau, Richard;Eldholm, Vegard;Ismail, Nazir;Kolokotronis, Sergios-Orestis;Robinson, D. Ashley;Gandhi, Neel R.;Challagundla, Lavanya;Mathema, Barun;Baugh, Evan H.;Omar, Shaheed Vally;Mustaev, Arkady;Auld, Sara C.;Shah, N. Sarita;Kreiswirth, Barry N.;Brust, James C. M.	2019	Duplicate
132	Post-training and mentorship experiences of KidzAlive-trained healthcare workers at primary healthcare facilities in KwaZulu-Natal, South Africa.	Chipo Mutambo;Kemist Shumba;Khumbulani Hlongwana	2020	Duplicate
133	Analyzing Evidence on Interventions to Strengthen the Clinical Support for Midwifery Students in Clinical Placements: Protocol for a Systematic Scoping Review.	Hafaza Amod;Sipho Wellington Mkhize;Claudine Muraraneza	2021	Duplicate
134	WEPDE0101: Managing change in performance-based project funding: a case study of PPFN Rapid Emergency Scale Up Plan to increase HCT/FP/STIs integrated services	Tiam, A.;Foso, M.;Kiwango, J.;Gervas, S.;Whiddon, L.;Cohn, J.;Xiong, K.;Veres, A.;Dryden-Peterson, S.;van Widenfelt, E.;Motshegwa, P.;Mine, M.;Buhendwa, L.;Moyo, S.;Keapoletswe, K.;Avalos, A.;Mmalane, M.;Shapiro, R.;Lockman, S.;Tobaiwa, O.;Bollinger, T.;Sitoe, N.;Lehe, J.;Chamie, G.;Peter, T.;Jani, I.;Quevedo, J.;Nwuba, C.O.;Dagunduro, T.;Umenyi, C.;Peters, B.;Afolayan, F.;Abolarin, O.;Segaren, N…	2012	excluded at title & abstract screening
135	Global Trends in CD4 Cell Count at the Start of Antiretroviral Therapy: Collaborative Study of Treatment Programs.	Anderegg, Nanina;Castagna, Antonella;Castelnuovo, Barbara;ChÃªne, GeneviÃ¨ve;Coelho, Lara;Collins, Intira Jeannie;Costagliola, Dominique;Crabtree-RamÃ­rez, Brenda;Dabis, Francois;dâ€™Arminio Monforte, Antonella;Davies, Mary-Ann;Panayidou, Klea;De Wit, StÃ©phane;Delpech, ValÃ©rie;De La Mata, Nicole L;Duda, Stephany;Freeman, Aimee;Gange, Stephen J;Grabmeier-Pfistershammer, Katharina;Gunsenheimer-Ba…	2018	excluded at title & abstract screening
136	Experiences and mentoring needs of novice nurse educators at a public nursing college in the Eastern Cape	Khanyisa Annelice Sodidi;Sihaam Jardien-Baboo	2020	Duplicate
137	Attracting, equipping and retaining young medical doctors in HIV vaccine science in South Africa	Danna M. Flood;Melissa Wallace;Kimberly Bloch;James G. Kublin;Linda-Gail Bekker	2015	Duplicate
138	Engaging future healthcare professionals for rural health services in South Africa: students, graduates and managers perceptions.	Dumsani Mandla Gumede;Myra Taylor;Jane Kvalsvig	2021	excluded at title & abstract screening
139	Death audits and reviews for reducing maternal, perinatal and child mortality	Merlin Willcox;Anthony Harnden;Jessica Price;Sophie K. Scott;Brian D Nicholson;Beth Stuart;Nia Roberts;Helen Allott;Vincent Mubangizi;Alexandre Dumont	2020	excluded at title & abstract screening
140	Global Health Mentoring Toolkits: A Scoping Review Relevant for Low- and Middle-Income Country Institutions.	Bhakti Hansoti;Chelsea Morroni;Anna Kalbarczyk;Mina C. Hosseinipour;Dorairaj Prabhakaran;Joseph D. Tucker;Jean B. Nachega;Lee A. Wallis;Jonathan K. Stiles;Adriane Wynn	2018	Duplicate
141	In Tribute to Joep Lange	Catherine Hankins;Mark A. Wainberg;Robin A Weiss	2014	Duplicate
142	Applying a Family-Level Economic Strengthening Intervention to Improve Education and Health-Related Outcomes of School-Going AIDS-Orphaned Children: Lessons from a Randomized Experiment in Southern Uganda	Ssewamala, FM;Karimli, L;Torsten, N;Wang, JSH;Han, CK;Ilic, V;Nabunya, P	2015	Duplicate
143	Digital health in oncology in Africa	Kabukye, Johnblack K.;Kakungulu, Edward;Keizer, Nicolette de;Cornet, Ronald	2022	Duplicate
144	Digital health in oncology in Africa: A scoping review and cross-sectional survey	Kabukye, Johnblack K.;Kakungulu, Edward;Keizer, Nicolette de;Cornet, Ronald	2022	excluded at title & abstract screening
145	Newly graduated and experienced professional nursesâ€™ perceptions of competency and clinical mentoring in selected hospitals in Lesotho	Raletooane, P.F.	2021	excluded at title & abstract screening
146	The subjective experience of a group of South African psychologists regarding the HPCSA and the ethical code / Pieter van der Merwe	Van der Merwe, Pieter Schalk	2010	Duplicate
147	Multiple risky behaviours among High School Adolescents in Ngaka Modiri Molema District, South Africa / Yah Johnson Arkaah	Arkaah, Yah Johnson	2014	excluded at title & abstract screening
148	Multiple risky behaviours among High School Adolescents in Ngaka Modiri Molema District, South Africa	Arkaah, Yah Johnson	2014	Duplicate
149	The subjective experience of a group of South African psychologists regarding the HPCSA and the ethical code	Van der Merwe, Pieter Schalk	2010	excluded at title & abstract screening
150	How mentorship is perceived to contribute to the well-being of an employee in an explosives manufacturing organisation / Hendrik Jacobus Botha	Botha, Hendrik Jacobus	2014	Duplicate
151	A transition to practice programme for community service nurses	Scheepers, N.	2020	excluded at title & abstract screening
152	Gender, Technology and Innovation in Health Care Panel	Katsivo, Melanie	2020	Duplicate
153	Fidelity and costs of implementing the integrated chronic disease management model in South Africa	Lebina, Limakatso	2021	Duplicate
154	A Retrospective, Observational Study of Medico-legal Cases against Obstetricians and Gynaecologists in South Africa's Private Sector	Taylor, Bettina	2021	Duplicate
155	Nurses' practice of the integration of family planning and HIV prevention services in Ntcheu District, Malawi	Ngala, Lapani Chisi	2018	excluded at title & abstract screening
156	Building the capacity of policy-makers and planners to strengthen mental health systems in low- and middle-income countries: a systematic review	Hanlon, Charlotte	2016	Excluded based on study design
157	Contributions of a minerals industry cluster to sustainable development: A case study on human and social capital in Richards Bay, South Africa	Kato, Shuhei	2017	excluded at title & abstract screening
158	Clinical mentorship of nurse-initiated Antiretroviral Therapy (ART) in Khayelitsha, South Africa: a quality of care assessment	Green, Ann	2013	excluded at title & abstract screening
159	The professional recogniton of female public relations practitioners: a South African pilot study	Joanna McCammond	2008	Duplicate
160	Death audits and reviews for reducing maternal, perinatal and child mortality (Protocol)	Willcox, Merlin L.;Nicholson, Brian D.;Price, Jessica;Stuart, Beth;Roberts, Nia W.;Allott, Helen;Mubangizi, Vincent;Dumont, Alexandre;Harnden, Anthony	2018	Duplicate
161	01: Opioid-Induced Respiratory Depression	Marquis, F;Da Costa, S;Dorner, S;Fowler, T;Montano, M;Rowland, P;Janisse, R;Wu, J Hin Cheung;Rai, K;White, K;Drasovean, Y;Nelson, A;Hubble, R;Tessier, S;Hakanson, I;Kolar, H;Gill, K;McKeown, S;Jackman, A;Buziak, S;Cheng, E;Lievaart, A;Harris, PR;Hui, C;Ting, P;Castro, W;Gill, K;Farina, L;MulÃ©, F;Tessier, T;Gnanasabesan, C;Syed, F;Davis, J;Hart, M;Iacolucci, AJ;Sherlock, R;Kajla, R;Kaminska, M;Ad…	2016	excluded at title & abstract screening
162	24th Annual Canadian Conference on HIV/AIDS Research/24e CongrÃ¨s Annuel Canadien de Recherche sur le VIH/sida CAHR Committees / ComitÃ©s de lâ€™ACRV	Hogg, Robert;Cheruiyot, Julianna;Chau, William;Colley, Guillaume;Dutta, Raja;Yip, Benita;Hogg, Robert S;Montaner, Julio;Hull, Mark;Light, Lucia;Gardner, Sandra;Antoniou, Tony;Njoki, Jane;Conway, Tracey;Cooper, Curtis;Cupido, Patrick;Kendall, Claire;Loutfy, Mona;McGee, Frank;Murray, James;Raboud, Janet;Rachlis, Anita;Wobeser, Wendy;Kimani, Makubo;Rourke, Sean B;Burchell, Ann N;Millson, Peggy;White…	2015	Duplicate
163	Proceedings of the African Field Epidemiology Network (AFENET) Scientific Conference 17-22 November 2013 Addis Ababa, Ethiopia: plenaries and oral presentations	Gitta, Sheba Nakacubo;Berhane, Yemane;Kabamanya, Simon;Innocent, Uwimana;Bashorun, Adebobola;Tuhebwe, Doreen;Wandera, Okunga;Ofula, Victor;Adedire, Elizabeth;Rukundo, Alphonse;Uba, Belinda;Michael, Charles;Jocker, Mathew Lado;Hikufe, Emmanuel;Ikechukwu, Eze Emmanuel;Habiyaremye, Francois;Opeeno, Omod;Bako, Binta;Haftom, Taame;Demissie, Mekdes;Rikoto, Joseph;Elizabeth, Adedire;Aman-Oloniyo, Abimbo…	2015	excluded at title & abstract screening
164	MOAC0301: Recent trends in and predictors of non-AIDS death in a national cohort of HIV-diagnosed adults	Westergaard, Ryan P;Ambrose, Bridget K;Mehta, Shruti H;Kirk, Gregory D	2012	excluded at title & abstract screening
165	The Evolution of the Physician Role in the Setting of Increased Non-physician Clinicians in Sub-Saharan Africa: An Insistence on Timing and Culturally-Sensitive, Purposefully Selected Skill Development	Binagwaho, Agnes;Sarriera, Gabriela;Eagan, Arielle	2016	excluded at title & abstract screening
166	Improving the Lives of Vulnerable Children: Implications of Horizons Research Among Orphans and Other Children Affected by AIDS	Schenk, Katie D.;Michaelis, Annie;Sapiano, Tobey Nelson;Brown, Lisanne;Weiss, Ellen	2010	Duplicate
167	Highlights from the 4th PALOP-AORTIC Conference on Cancer, 29â€“31 July 2020, Luanda, Angola	Santos, LÃºcio Lara;Miguel, Fernando;TÃºlsidas, Satish;Spencer, Hirondina Borges;Rodrigues, Belmira;Lopes, Lygia Vieira;Freitas, Helga	2020	excluded at title & abstract screening
168	What are the priorities for improving cataract surgical outcomes in Africa? Results of a Delphi exercise	Buchan, J. C.;Dean, W. H.;Foster, A.;Burton, M. J.	2017	Duplicate
169	The role of mentoring in research ecosystems in SubSaharan Africa Some experiences through the CARTA opportunity	Adebayo, Kudus	2021	Duplicate
170	Mentoring upcoming researchers for noncommunicable diseases research and practice in Malawi	Makwero, Martha T.	2021	Outcome variability
171	Exploring gaps strategies and solutions for primary care research mentorship in the African context A workshop report	Makwero, Martha T.	2020	Excluded based on study design
172	Knowledge attitudes and practices of faculty on mentorship An exploratory interpretivist study at a subSaharan African medical school	Mbalinda, Scovia Nalugo	2020	Outcome variability
173	The role of mentoring in research ecosystems in SubSaharan Africa Some experiences through the CARTA opportunity	Somefun, Oluwaseyi Dolapo	2021	Include
174	African clinician scientists mentors and networks help	Chandiwana, Nomathemba C.	2018	excluded at title & abstract screening
175	mHealthbased peer mentoring for prevention of alcohol and substance abuse among first year university students protocol for quasiexperimental intervention	Musyoka, Catherine Mawia	2021	excluded at title & abstract screening
176	Effect of a Mentor Mother Programme on retention of motherbaby pairs in HIV care A secondary analysis of programme data in Uganda	Otwombe, Kennedy N.	2019	excluded at title & abstract screening
177	Program and Abstracts: The Seventeenth Conference of the International Society for Environmental Epidemiology. Sustaining World Health through Environmental Epidemiology: Setting a New Global Research Agenda, Sandton Convention Centre, Johannesburg 13-16 September 2005	The International Society for Environmental Epidemiology	2005	Excluded based on study design
178	Meeting Youth Where They Live: Participatory Approaches to Research with Marginalized Youth Engaged in Urban Agriculture	K. Caroline	2007	Intervention not focused on health research mentorship
179	Accelerating Research Collaborations Between Academia and Federally Qualified Health Centers	J. R. Hébert, S. A. Adams, J. R. Ureda, V. M. Young, H. M. Brandt, S. P. Heiney, J. S. Seel and D. B. Friedman	2018	Outcome variability
180	Responsibilities and Obligations of Using Human Research Specimens Transported across National Boundaries	A. S. Muula and J. M. Mfutso-Bengo	2007	excluded at title & abstract screening
181	Laboratory Epidemiologist: Skilled Partner in Field Epidemiology and Disease Surveillance in Kenya	M. K. Njenga, D. Traicoff, C. Tetteh, S. Likimani, J. Oundo, R. Breiman, J. Nyamongo, H. Burke, P. Nsubuga and M. E. White	2008	excluded at title & abstract screening
182	Composition, Training Needs and Independence of Ethics Review Committees across Africa: Are the Gate-Keepers Rising to the Emerging Challenges?	A. Nyika, W. Kilama, R. Chilengi, G. Tangwa, P. Tindana, P. Ndebele and J. Ikingura	2009	excluded at title & abstract screening
183	GENERAL NEWS	WHO, World Health Assembly	2000	Duplicate
184	GENERAL NEWS	WHO, World Health Assembly	2000	Duplicate
185	Changing the debate about health research for development	National Health Research Awards (IHRA)	2004	excluded at title & abstract screening
186	Changing the debate about health research for development	National Health Research Awards (IHRA)	2010	excluded at title & abstract screening
187	Enhancing the Work of the Department of Health and Human Services National Vaccine Program in Global Immunization: Recommendations of the National Vaccine Advisory Committee	National Vaccine Advisory Committee	2014	excluded at title & abstract screening
188	Public Health Reports (1974-)	The National Vaccine Advisory Committee on September 12, 2013	2013	Duplicate
189	Public Health Reports (1974-)	The National Vaccine Advisory Committee on September 12, 2013	2013	Duplicate
190	Abstracts Presented at the 22nd Annual Conference of the International Society for Quality of Life Research	https://link.springer.com/journal/11136/volumes-and-issues	2015	excluded at title & abstract screening
191	Abstracts Presented at the 23rd Annual Conference of the International Society for Quality of Life Research	https://link.springer.com/journal/11136/volumes-and-issues	2016	excluded at title & abstract screening
192	Apology and Unintended Harm in Global Health	D. G. Addiss and J. J. Amon	2019	excluded at title & abstract screening
193	SafeTalk	M. Allicock, C. E. Golin, L. Kaye, C. Grodensky, L. T. Blackman and H. Thibodeaux	2017	excluded at title & abstract screening
194	Training Peers to Deliver a Motivational Interviewing HIV Prevention Program	M. Allicock	2017	Duplicate
195	Training Peers to Deliver a Motivational Interviewing HIV Prevention Program	M. Allicock	2017	excluded at title & abstract screening
196	Women and tobacco: a call for including gender in tobacco control research, policy and practice	A. Amos, L. Greaves, M. Nichter and M. Bloch	2012	excluded at title & abstract screening
197	District decision-making for health in low-income settings	B. I. Avan, D. Berhanu, N. Umar, D. Wickremasinghe and J. Schellenberg	2016	excluded at title & abstract screening
198	a feasibility study of a data-informed platform for health in India, Nigeria and Ethiopia	BI Avan	2016	Duplicate
199	a feasibility study of a data-informed platform for health in India, Nigeria and Ethiopia	BI Avan	2016	Duplicate
200	Research Priorities for Tobacco Control in Developing Countries: A Regional Approach to a Global Consultative Process	E. Baris, L. W. Brigden, J. Prindiville, V. L. d. C. e. Silva, H. Chitanondh and S. Chandiwana	2000	Duplicate
201	Outbreaks of Filovirus Hemorrhagic Fever: Time to Refocus on the Patient	D. G. Bausch, H. Feldmann, T. W. Geisbert, M. Bray, A. G. Sprecher, P. Boumandouki, P. E. Rollin, C. Roth and G. Winnipeg Filovirus Clinical Working	2007	excluded at title & abstract screening
202	Media use and HIV/AIDS knowledge: a knowledge gap perspective	M. A. Bekalu and S. Eggermont	2014	excluded at title & abstract screening
203	Engaging Students to Improve Sexual and Reproductive Health	R. Benevides, K. Chau, A. Ousseini, I. Innocent and R. Simmons	2019	excluded at title & abstract screening
204	A Report of the University Leadership for Change Initiative in Niger	R. Benevides	2019	Duplicate
205	A Report of the University Leadership for Change Initiative in Niger	R. Benevides	2019	Duplicate
206	Communication Challenges During the Development and Introduction of a New Meningococcal Vaccine in Africa	M. Berlier, R. Barry, J. Shadid, C. Sirica, A. Brunier, H. Hasan and E. Bouma	2015	excluded at title & abstract screening
207	The Navrongo Community Health and Family Planning Project	F. N. Binka, A. Nazzar and J. F. Phillips	1995	excluded at title & abstract screening
208	KENYA'S CASH TRANSFER PROGRAM: PROTECTING THE HEALTH AND HUMAN RIGHTS OF ORPHANS AND VULNERABLE CHILDREN	J. H. Bryant	2009	excluded at title & abstract screening
209	Community-Based HIV and STI Prevention in Women Working in Indoor Sex Markets	V. Bungay, K. Kolar, S. Thindal, V. P. Remple, C. L. Johnston and G. Ogilvie	2013	Duplicate
210	An Integrated Assessment Framework for Climate Change and Infectious Diseases	N. Y. Chan, K. L. Ebi, F. Smith, T. F. Wilson and A. E. Smith	1999	excluded at title & abstract screening
211	Commentary: Prevention of violence against children: A framework for progress in low- and middle-income countries	A. Chandran, P. Puvanachandra and A. A. Hyder	2011	excluded at title & abstract screening
212	Income, health, and well-being in rural Malawi	B. Chin	2010	excluded at title & abstract screening
213	Community and Provider Perspectives on Addressing Unmet Need for Contraception	J. P. Cordero, P. S. Steyn, P. Gichangi, Y. Kriel, C. Milford, M. Munakampe, I. Njau, T. Nkole, A. Silumbwe, J. Smit and J. Kiarie	2019	excluded at title & abstract screening
214	Key Findings from a Formative Phase Research in Kenya, South Africa and Zambia (2015-2016)	J. P. Cordero, P. S. Steyn, P. Gichangi, Y. Kriel, C. Milford, M. Munakampe, I. Njau, T. Nkole, A. Silumbwe, J. Smit and J. Kiarie	2019	Duplicate
215	Key Findings from a Formative Phase Research in Kenya, South Africa and Zambia (2015-2016)	J. P. Cordero, P. S. Steyn, P. Gichangi, Y. Kriel, C. Milford, M. Munakampe, I. Njau, T. Nkole, A. Silumbwe, J. Smit and J. Kiarie	2019	Duplicate
216	The Cholera Epidemic in Zimbabwe, 2008–2009	C. N. Cuneo, R. Sollom and C. Beyrer	2017	excluded at title & abstract screening
217	A Review and Critique of the Evidence; Health and Human Rights	D Patterson	2013	Duplicate
218	A Review and Critique of the Evidence; Health and Human Rights	D Patterson	2013	Duplicate
219	Health research in a turbulent region	J. DeJong, H. Zurayk, C. Myntti, B. Tekçe, R. Giacaman, H. Bashour, A. Ghérissi and N. Gaballah	2017	excluded at title & abstract screening
220	Health research in a turbulent region	J. DeJong, H. Zurayk, C. Myntti, B. Tekçe, R. Giacaman, H. Bashour, A. Ghérissi and N. Gaballah	2017	Duplicate
221	A Comparative Study on Knowledge about Reproductive Health among Urban and Rural Women of Bangladesh	M. Haque	2015	excluded at title & abstract screening
222	'Who is Helsinki?' Sex workers advise improving communication for good participatory practice in clinical trials	M. H. Ditmore and D. Allman	2011	excluded at title & abstract screening
223	Implementation of HIV and Tuberculosis Diagnostics: The Importance of Context	J. K. Dominique, A. A. Ortiz-Osorno, J. Fitzgibbon, D. Gnanashanmugam, C. Gilpin, T. Tucker, S. Peel, T. Peter, P. Kim and S. Smith	2015	excluded at title & abstract screening
224	Society for Research on Nicotine and Tobacco, 12th Annual Meeting, Orlando, Florida, February 15–18, 2006	E. C. Donny, S. M. Colby and J. W. Tidey	2007	excluded at title & abstract screening
225	Deciphering assumptions about stepped wedge designs: the case of Ebola vaccine research	A. Doussau, xe, la, xef, de and C. Grady	2016	Duplicate
226	Lay Health Advisors: A Strategy for Getting the Word Out About Breast Cancer	J. A. L. Earp, C. I. Viadro, A. A. Vincus, M. Altpeter, V. Flax, L. Mayne and E. Eng	1997	Duplicate
227	Identifying Strategies to Advance Health Equity through Action on Social Determinants of Health and Human Rights for Street-Connected Children and Youth in Kenya	L. Embleton, P. Shah, A. A. Gayapersad, R. Kiptui, D. Ayuku and P. Braitstein	2020	excluded at title & abstract screening
228	Focus-group methods: effects on village-agency collaboration for child survival	E. Eng, D. Glik and K. Parker	1990	excluded at title & abstract screening
229	Vaccine testing for emerging infections: the case for individual randomisation	N. Eyal and M. Lipsitch	2017	excluded at title & abstract screening
230	Challenging Orthodoxies: The Road Ahead for Health and Human Rights	P. Farmer	2008	excluded at title & abstract screening
231	Global Health in the Age of COVID-19	E. A. Friedman, L. O. Gostin, A. Maleche, A. Nilo, F. Foguito, U. Rugege, S. Stevenson, G. Gitahi, A. L. Ruano, M. Barry, S. Hossain, F. Lucien, I. Rusike, M. Hevia, A. L. A. Alwan, E. Cameron, P. Farmer, W. Flores, A. Hassim, R. Mburu, J. Mukherjee, M. Mulumba, D. PŪRas and M. R. Periago	2020	excluded at title & abstract screening
232	Responsive Health Systems Through a Right to Health Fund, Global Health in the Age of COVID-19	E. A. Friedman, L. O. Gostin, A. Maleche, A. Nilo, F. Foguito, U. Rugege, S. Stevenson, G. Gitahi, A. L. Ruano, M. Barry, S. Hossain, F. Lucien, I. Rusike, M. Hevia, A. L. A. Alwan, E. Cameron, P. Farmer, W. Flores, A. Hassim, R. Mburu, J. Mukherjee, M. Mulumba, D. PŪRas and M. R. Periago	2020	Duplicate
233	Responsive Health Systems Through a Right to Health Fund, Global Health in the Age of COVID-19	E. A. Friedman, L. O. Gostin, A. Maleche, A. Nilo, F. Foguito, U. Rugege, S. Stevenson, G. Gitahi, A. L. Ruano, M. Barry, S. Hossain, F. Lucien, I. Rusike, M. Hevia, A. L. A. Alwan, E. Cameron, P. Farmer, W. Flores, A. Hassim, R. Mburu, J. Mukherjee, M. Mulumba, D. PŪRas and M. R. Periago	2020	Duplicate
234	From global agenda-setting to domestic implementation	U. Gneiting	2016	excluded at title & abstract screening
235	successes and challenges of the global health network on tobacco control	U. Gneiting	2016	Duplicate
236	successes and challenges of the global health network on tobacco control	U. Gneiting	2016	Duplicate
237	Children’s school participation and HIV/AIDS in rural Malawi	M. J. Grant	2008	excluded at title & abstract screening
238	The role of parental knowledge and perceptions	R. Breaux	2020	excluded at title & abstract screening
239	Parenting Knowledge, attitude and practices	H. Breiner	2016	excluded at title & abstract screening
240	Designing a Community-Based Lay Health Advisor Training Curriculum to Address Cancer Health Disparities	C. K. Gwede, A. A. Ashley, K. McGinnis, F. A. Montiel-Ishino, M. Standifer, J. Baldwin, C. Williams, K. B. Sneed, D. Wathington, L. Dash-Pitts and B. L. Green	2013	excluded at title & abstract screening
241	UHC2030’s Contributions to Global Health Governance that Advance the Right to Health Care	R. Hammonds, G. Ooms, M. Mulumba and A. Maleche	2019	excluded at title & abstract screening
242	An Assessment of Human Rights-Based Approaches to Health Knowledge, Attitudes, and Practices Among Centers for Disease Control and Prevention Locally Employed Staff	Izraelle McKinnon, MPH, Aun Lor, MPH, MA, PhD, and Dabney P. Evans, PhD, MPH	2019	Duplicate
243	An Assessment of Human Rights-Based Approaches to Health Knowledge, Attitudes, and Practices Among Centers for Disease Control and Prevention Locally Employed Staff	Izraelle McKinnon, MPH, Aun Lor, MPH, MA, PhD, and Dabney P. Evans, PhD, MPH	2019	Duplicate
244	An Assessment of Human Rights-Based Approaches to Health Knowledge, Attitudes, and Practices Among Centers for Disease Control and Prevention Locally Employed Staff	Izraelle McKinnon, MPH, Aun Lor, MPH, MA, PhD, and Dabney P. Evans, PhD, MPH	2019	Duplicate
245	An Assessment of Human Rights-Based Approaches to Health Knowledge, Attitudes, and Practices Among Centers for Disease Control and Prevention Locally Employed Staff	Izraelle McKinnon, MPH, Aun Lor, MPH, MA, PhD, and Dabney P. Evans, PhD, MPH	2019	Duplicate
246	The use of modern quality improvement approaches to strengthen African health systems: a 5-year agenda	J. Heiby	2014	excluded at title & abstract screening
247	After a Disaster: Lessons in Survey Methodology from Hurricane Katrina	T. L. Henderson, M. Sirois, A. C.-C. Chen, C. Airriess, D. A. Swanson and D. Banks	2009	excluded at title & abstract screening
248	HEALTH SEEKING BEHAVIORS OF AFRICAN AMERICANS: IMPLICATIONS FOR HEALTH ADMINISTRATION	B. Hewins-Maroney, A. Schumaker and E. Williams	2005	excluded at title & abstract screening
249	Taking stock of monitoring and evaluation systems in the health sector: findings from Rwanda and Uganda	N. Holvoet and L. Inberg	2014	excluded at title & abstract screening
250	Improving the Fit: Adolescents' Needs and Future Programs for Sexual and Reproductive Health in Developing Countries	J. Hughes and A. P. McCauley	1998	Duplicate
251	A North/South collaboration between two national public health institutes &#x2013; A model for global health protection	C. Ihekweazu, F. Ncube, B. Schoub, L. Blumberg, R. Ruggles, M. Salter, S. Madhi and A. Kessel	2015	Duplicate
252	Young People's Perceptions and Experiences of Participation in Rio de Janeiro, Brazil	R. Irene and T. Nisha	2007	excluded at title & abstract screening
253	A Comparison of Health Achievements in Rwanda and Burundi	H. S. Iyer, A. Chukwuma, J. C. Mugunga, A. Manzi, M. Ndayizigiye and S. Anand	2018	excluded at title & abstract screening
254	Epidemiology and Challenges to the Elimination of Global Tuberculosis	M. S. Jassal and W. R. Bishai	2010	excluded at title & abstract screening
255	Stroke Investigative Research and Education Network	C. Jenkins, O. S. Arulogun, A. Singh, A. T. Mande, E. Ajayi, C. T. Benedict, B. Ovbiagele, D. T. Lackland, F. S. Sarfo, R. Akinyemi, A. Akpalu, R. Obiako, E. S. Melikam, R. Laryea, V. Shidali, K. Sagoe, P. Ibinaiye, A. G. Fakunle, L. F. Owolabi and M. O. Owolabi	2016	excluded at title & abstract screening
256	Community Engagement and Outreach Within Phenomics Core	Carolyn Jenkins, Oyedunni Sola Arulogun, Arti Singh, Aliyu T. Mande, Eric Ajayi, Calys Tagoe Benedict, Bruce Ovbiagele, Daniel T. Lackland, Fred Stephen Sarfo, Rufus Akinyemi, Albert Akpalu, Reginald Obiako, Enzinne Sylvia Melikam, Ruth Laryea, Vincent Shidali, Kwamena Sagoe, Philip Ibinaiye, Adekunie Gregory Fakunle, Lukman F. Owolabi, Mayowa O. Owolabi	2016	Duplicate
257	Community Engagement and Outreach Within Phenomics Core	Carolyn Jenkins, Oyedunni Sola Arulogun, Arti Singh, Aliyu T. Mande, Eric Ajayi, Calys Tagoe Benedict, Bruce Ovbiagele, Daniel T. Lackland, Fred Stephen Sarfo, Rufus Akinyemi, Albert Akpalu, Reginald Obiako, Enzinne Sylvia Melikam, Ruth Laryea, Vincent Shidali, Kwamena Sagoe, Philip Ibinaiye, Adekunie Gregory Fakunle, Lukman F. Owolabi, Mayowa O. Owolabi	2016	Duplicate
258	Child and Youth Participation in Protracted Refugee Situations	G. Julie	2007	excluded at title & abstract screening
259	Applying Ethical Principles to International Community-Based Research: A Case Study from the Consortium to Respond Effectively to the AIDS-TB Epidemic (CREATE)	N. E. Kass, A. N. DeLuca, L. Coetzee, M. Simwinga, G. J. Churchyard, H. Ayles, N. Beyers, P. Godfrey-Faussett, B. Durovni, R. E. Chaisson and L. J. Eldred	2014	excluded at title & abstract screening
260	Improved Specimen-Referral System and Increased Access to Quality Laboratory Services in Ethiopia: The Role of the Public-Private Partnership	Y. Kebede, P. N. Fonjungo, G. Tibesso, R. Shrivastava, J. N. Nkengasong, T. Kenyon, A. Kebede, R. Gadde and G. Ayana	2016	excluded at title & abstract screening
261	Building Trust through Lymphatic Filariasis Elimination	H. Keys, M. Gonzales, M. B. De Rochars, S. Blount and G. S. Noland	2018	excluded at title & abstract screening
262	Building Trust through Lymphatic Filariasis Elimination: A Platform to Address Social Exclusion and Human Rights in the Dominican Republic	Hunter Keys, Manuel Gonzales, Madsen Beau De Rochars, Stephen Blount, and Gregory S. Noland	2018	Duplicate
263	Building Trust through Lymphatic Filariasis Elimination: A Platform to Address Social Exclusion and Human Rights in the Dominican Republic	Hunter Keys, Manuel Gonzales, Madsen Beau De Rochars, Stephen Blount, and Gregory S. Noland	2018	Duplicate
264	How Health in All Policies are developed and implemented in a developing country? A case study of a HiAP initiative in Iran	A. Khayatzadeh-Mahani, Z. Sedoghi, M. H. Mehrolhassani and V. Yazdi-Feyzabadi	2016	excluded at title & abstract screening
265	Health Researchers' Ancillary-Care Responsibilities in Low-Resource Settings: The Landscape of Institutional Guidance	C. B. Krubiner, R. H. Syed and M. W. Merritt	2015	excluded at title & abstract screening
266	Adolescent Girls at Risk: The GIRRL Program as a Capacity-Building Initiative in South Africa	F.-B. Kylah and M. Yolanda	2012	excluded at title & abstract screening
267	Contributions of Howard University to Social Science Research on Black Children	V. LaPoint and V. Thomas	2006	excluded at title & abstract screening
268	Evaluation of Tuberculosis Diagnostics: Establishing an Evidence Base Around the Public Health Impact	R. J. Lessells, G. S. Cooke, M.-L. Newell and P. Godfrey-Faussett	2011	excluded at title & abstract screening
269	Geography, Population, Demography, Socioeconomic, Anthropometry, and Environmental Status in the MAL-ED Cohort and Case-Control Study Sites in Fortaleza, Cear&#xe1;, Brazil	A. A. M. Lima, Ori, xe, R. B., A. M. Soares, J. Filho, xe, Q, F. de Sousa, C. Abreu, xe, B. udia, Bind, xe, Alexandre, I. Lima, J. Quetz, M. Moraes, B. Maciel, H. Costa, Leite, xc, M. lvaro, N. Lima, xe, L. lia, F. S. Mota, A. Di Moura, R. Scharf, L. Barrett and R. L. Guerrant	2014	excluded at title & abstract screening
270	Beyond the crisis	E. J. Ling, E. Larson, R. J. Macauley, Y. Kodl, B. VanDeBogert, S. Baawo and M. E. Kruk	2017	excluded at title & abstract screening
271	Beyond the crisis: did the Ebola epidemic improve resilience of Liberia's health system?	Emilia J Ling 1, Elysia Larson 1, Rose Jallah Macauley 2, Yvonne Kodl 2, Brian VanDeBogert 2, Saye Baawo 3, Margaret E Kruk 1	2017	Duplicate
272	Beyond the crisis: did the Ebola epidemic improve resilience of Liberia's health system?	Emilia J Ling 1, Elysia Larson 1, Rose Jallah Macauley 2, Yvonne Kodl 2, Brian VanDeBogert 2, Saye Baawo 3, Margaret E Kruk 2	2017	Duplicate
273	Integrating Health and Safety in the Workplace	R. R. Loeppke, T. Hohn, C. Baase, W. B. Bunn, W. N. Burton, B. S. Eisenberg, T. Ennis, R. Fabius, J. Hawkins, T. W. Hudson, P. A. Hymel, D. Konicki, P. Larson, R. K. McLellan, M. A. Roberts, C. Usrey, J. A. Wallace, C. M. Yarborough and J. Siuba	2015	excluded at title & abstract screening
274	How closely aligning health and safety strategies can yield measurable benefits	Ronald R Loeppke	2015	excluded at title & abstract screening
275	Child Development and Early learning	LR Allen	2015	excluded at title & abstract screening
276	Human Resource Challenges to Integrating HIV Pre-Exposure Prophylaxis (PrEP) into the Public Health System in Kenya: A Qualitative Study	N. Mack, C. Wong, K. McKenna, A. Lemons, J. Odhiambo and K. Agot	2015	Duplicate
277	The Intergenerational Life History Project: Promoting Health and Reducing Disease in Adolescents and Elders	F. Maria	1995	excluded at title & abstract screening
278	Voices and Views of Congolese Refugee Women	S. McMorrow and J. Saksena	2017	excluded at title & abstract screening
279	A Qualitative Exploration of Indicators of Health Equity Embeddedness Among Public Health Policy Advocacy Campaigns	Erick E Calloway	2021	Duplicate
280	A Qualitative Exploration of Indicators of Health Equity Embeddedness Among Public Health Policy Advocacy Campaigns	Erick E Calloway	2021	Duplicate
281	Removing user fees: learning from international experience to support the process	B. McPake, N. Brikci, G. Cometto, A. Schmidt and E. Araujo	2011	excluded at title & abstract screening
282	Can health insurance improve access to quality care for the Indian poor?	J. Michielsen, B. Criel, N. Devadasan, W. Soors, E. Wouters and H. Meulemans	2011	excluded at title & abstract screening
283	Using Participatory Action Research to Build Healthy Communities	M. Minkler	2000	excluded at title & abstract screening
284	Ethical Challenges for the "Outside" Researcher in Community-Based Participatory Research	M. Minkler	2004	excluded at title & abstract screening
285	HIV/AIDS - Related Stigma and Discrimination in Nigeria: Review of Research Studies and future directions for Prevention Strategies	E. Monjok, A. Smesny and E. J. Essien	2009	excluded at title & abstract screening
286	Gender dynamics affecting maternal health and health care access and use in Uganda	R. Morgan, M. Tetui, R. M. Kananura, E. Ekirapa-Kiracho and A. S. George	2017	excluded at title & abstract screening
287	Perceptions of gender-based violence among South African youth: implications for health promotion interventions	M. Mosavel, R. Ahmed and C. Simon	2012	excluded at title & abstract screening
288	Rape in Armed Conflicts in the Democratic Republic of Congo	E. K. Mpinga, M. Koya, J. Hasselgard-Rowe, E. Jeannot, S. B. Rehani and P. Chastonay	2017	excluded at title & abstract screening
289	Trauma-Informed Care in Behavioral Health Services.	MD Rockville	2014	Duplicate
290	Trauma-Informed Care in Behavioral Health Services.	MD Rockville	2014	Duplicate
291	Decolonizing Health Governance	M. Mulumba, A. L. Ruano, K. Perehudoff and G. Ooms	2021	excluded at title & abstract screening
292	A Uganda Case Study on the Influence of Political History on Community Participation	M. Mulumba, A. L. Ruano, K. Perehudoff and G. Ooms	2021	Duplicate
293	A Uganda Case Study on the Influence of Political History on Community Participation	M. Mulumba, A. L. Ruano, K. Perehudoff and G. Ooms	2021	Duplicate
294	Implementation and Research Priorities for FCTC Articles 13 and 16	R. H. Nagler and K. Viswanath	2013	excluded at title & abstract screening
295	Tobacco Advertising, Promotion, and Sponsorship and Sales to and by Minors	Argefa TG, Carnegie T, Kassa SA, Kitonyo-Devotsu R, Mdege ND.	2023	Non human health research
296	Tobacco Advertising, Promotion, and Sponsorship and Sales to and by Minors	Argefa TG, Carnegie T, Kassa SA, Kitonyo-Devotsu R, Mdege ND.	2023	Duplicate
297	No sex for fish	P. Nathenson, S. Slater, P. Higdon, C. Aldinger and E. Ostheimer	2017	excluded at title & abstract screening
298	empowering women to promote health and economic opportunity in a localized place in Kenya	P. Nathenson, S. Slater, P. Higdon, C. Aldinger and E. Ostheimer	2017	excluded at title & abstract screening
299	Women empowerment and health promotion	P. Nathenson, S. Slater, P. Higdon, C. Aldinger and E. Ostheimer	2017	excluded at title & abstract screening
300	Reducing the Global Genomic Inequity Gap	M. J. Newport and C. N. Rotimi	2009	excluded at title & abstract screening
301	Development of an African Genome Project	M. J. Newport and C. N. Rotimi	2009	Duplicate
302	Development of an African Genome Project	M. J. Newport and C. N. Rotimi	2009	Duplicate
303	A Blueprint to Address Research Gaps in the Development of Biomarkers for Pediatric Tuberculosis	M. P. Nicol, D. Gnanashanmugam, R. Browning, E. S. Click, L. E. Cuevas, A. Detjen, S. M. Graham, M. Levin, M. Makhene, P. Nahid, C. M. Perez-Velez, K. Reither, R. Song, H. M. L. Spiegel, C. Worrell, H. J. Zar and G. Walzl	2015	excluded at title & abstract screening
304	Translating primary into ‘positive’ prevention for adolescents in Eastern Africa	C. Nöstlinger, L. Jasna, B.-K. Sabrina, C. Obong’o, W. Eric and A. Buvé	2016	excluded at title & abstract screening
305	Barriers to Sexual and Reproductive Health Programming for Adolescents Living with HIV in Uganda	F. Obare, H. Birungi and L. Kavuma	2011	excluded at title & abstract screening
306	Taking up Daniels' challenge: The case for global health justice	G. Ooms and R. Hammonds	2010	excluded at title & abstract screening
307	A “Common Factors” Approach to Developing Culturally Tailored HIV Prevention Interventions	J. Owczarzak, S. D. Phillips, O. Filippova, P. Alpatova, A. Mazhnaya, T. Zub and R. Aleksanyan	2016	excluded at title & abstract screening
308	Integrated Delivery of Health Services During Outreach Visits: A Literature Review of Program Experience Through a Routine Immunization Lens	T. Partapuri, R. Steinglass and J. Sequeira	2012	excluded at title & abstract screening
309	Unhealthy Landscapes: Policy Recommendations on Land Use Change and Infectious Disease Emergence	J. A. Patz, P. Daszak, G. M. Tabor, A. A. Aguirre, M. Pearl, J. Epstein, N. D. Wolfe, A. M. Kilpatrick, J. Foufopoulos, D. Molyneux, D. J. Bradley, C. Members of the Working Group on Land Use and E. Disease	2004	Non human health research
310	Genome-Wide Association Studies in Africans and African Americans	E. Peprah, H. Xu, F. Tekola-Ayele and C. D. Royal	2015	Non human health research
311	Public Health Genomics	E. Peprah, H. Xu, F. Tekola-Ayele and C. D. Royal	2015	Duplicate
312	Expanding the Framework of the Genomics of Human Traits and Disease	E. Peprah, H. Xu, F. Tekola-Ayele and C. D. Royal	2015	Duplicate
313	Technology fusion and their implications for conflict early warning systems, public health, and human rights	P. N. Pham and P. Vinck	2012	excluded at title & abstract screening
314	No More Broken Promises	T. A. C. Pico, J. C. Kohler, J. Hoffmann and L. Mungala	2017	excluded at title & abstract screening
315	Health and Human Rights	T. A. C. Pico, J. C. Kohler, J. Hoffmann and L. Mungala	2017	Duplicate
316	Challenges and Opportunities for Key Populations in Demanding More Transparency, Accountability, and Participation in the Global Response Against the HIV and AIDS Epidemic	T. A. C. Pico, J. C. Kohler, J. Hoffmann and L. Mungala	2017	Duplicate
317	Research advisory board members’ contributions and expectations in the USA	R. M. Pinto, A. Y. Spector, R. Rahman and J. D. Gastolomendo	2015	excluded at title & abstract screening
318	A Question of Ethics: Research and Practice in Reproductive Health	S. RamaRao, B. Friedland and J. W. Townsend	2007	excluded at title & abstract screening
319	Achieving Success in Poor Urban Minority Community-Based Research: Strategies for Implementing Community-Based Research Within an Urban Minority Population	L. Richards, P. H. Kennedy, C. J. Krulewitch, B. Wingrove, K. Katz, B. Wesley, C. Feinson and A. Herman	2002	excluded at title & abstract screening
320	Innovation and Its Discontents: Pathways and Barriers in the Diffusion of Assertive Community Treatment	D. A. Rochefort	2019	excluded at title & abstract screening
321	Global health governance as shared health governance	J. P. Ruger	2012	excluded at title & abstract screening
322	Ethics of Development Assistance for Health	J. P. Ruger	2015	excluded at title & abstract screening
323	Improving the Lives of Vulnerable Children: Implications of Horizons Research Among Orphans and Other Children Affected by AIDS	K. D. Schenk, A. Michaelis, T. N. Sapiano, L. Brown and E. Weiss	2010	Duplicate
324	Obesity in sub-Saharan Africa: development of an ecological theoretical framework	A. Scott, C. S. Ejikeme, E. N. Clottey and J. G. Thomas	2013	excluded at title & abstract screening
325	Aiming at a moving target: research ethics in the context of evolving standards of care and prevention	S. Shah and R. K. Lie	2013	excluded at title & abstract screening
326	HIV Prevention Research and Global Inequality: Steps towards Improved Standards of Care	K. Shapiro and S. R. Benatar	2005	excluded at title & abstract screening
327	Advancing Understanding of the Characteristics and Capacity of African American Women Who Serve as Lay Health Advisors in Community-Based Settings	R. C. Shelton, S. K. Dunston, N. Leoce, L. Jandorf, H. S. Thompson and D. O. Erwin	2017	excluded at title & abstract screening
328	Early Warning Indicators for Population-Based Monitoring of HIV Drug Resistance in 6 African Countries	K. C. E. Sigaloff, R. L. Hamers, J. Menke, M. Labib, M. Siwale, P. Ive, M. E. Botes, C. Kityo, K. Mandaliya, M. Wellington, A. Osibogun, R. B. Geskus, W. S. Stevens, M. van Vugt, xe, le, T. F. R. de Wit and R. PharmAccess African Studies to Evaluate	2012	excluded at title & abstract screening
329	Assessing a Human Rights-Based Approach to HIV Testing and Partner Notification in Kenya	N. R. Sircar and A. A. Maleche	2020	excluded at title & abstract screening
330	A Qualitative Study to Examine How Kenya’s Policies and Practices Implement a Rights-Based Approach to Health	N. R. Sircar and A. A. Maleche	2020	Duplicate
331	A Qualitative Study to Examine How Kenya’s Policies and Practices Implement a Rights-Based Approach to Health	N. R. Sircar and A. A. Maleche	2020	excluded at title & abstract screening
332	Political violence, collective functioning and health	C. A. Sousa	2013	excluded at title & abstract screening
333	Improving the Lives of Vulnerable Children: Implications of Horizons Research Among Orphans and Other Children Affected by AIDS	K. D. Schenk, A. Michaelis, T. N. Sapiano, L. Brown and E. Weiss	2010	Duplicate
334	Improving the Lives of Vulnerable Children: Implications of Horizons Research Among Orphans and Other Children Affected by AIDS	K. D. Schenk, A. Michaelis, T. N. Sapiano, L. Brown and E. Weiss	2010	Duplicate
335	Promoting physical activity: the new imperative for public health	P. B. Sparling, N. Owen, E. V. Lambert and W. L. Haskell	2000	excluded at title & abstract screening
336	Developing a Human Immunodeficiency Virus/Acquired Immunodeficiency Syndrome Therapeutic Research Agenda for Resource-Limited Countries: A Consensus Statement	H. V. Sten, G. P. William and H. I. V. M. A. o. I. The	2003	excluded at title & abstract screening
337	Addressing Poverty as Risk for Disease: Recommendations from CDC's Consultation on Microenterprise as HIV Prevention	D. Stratford, Y. Mizuno, K. Williams, C. Courtenay-Quirk and A. O'Leary	2008	excluded at title & abstract screening
338	Society Builds Sustainability in Africa	T. Tanya	2007	excluded at title & abstract screening
339	MUNICIPAL HEALTH POLICY DEVELOPMENT, PLANNING AND IMPLEMENTATION: ADDRESSING YOUTH RISK FACTORS THROUGH PARTICIPATORY GOVERNANCE	D. B. Tataw and B. Rosa-Lugo	2011	excluded at title & abstract screening
340	Translational Genomics in Low- and Middle-Income Countries	F. Tekola-Ayele and C. N. Rotimi	2015	excluded at title & abstract screening
341	Emerging issues in public health genomics	J. Scott Roberts, PhD, Dana Dolinoy, PhD,# and Beth Tarini, MD, MS#	2014	excluded at title & abstract screening
342	Public health genomics	J. Scott Roberts	2013	excluded at title & abstract screening
343	Operationalizing Cairo and Beijing: A Training Initiative in Gender and Reproductive Health	The International Coordinating Committee	2000	excluded at title & abstract screening
344	Equitable COVID-19 Vaccine Access	E. L. S. Torreele and J. J. Amon	2021	excluded at title & abstract screening
345	Impact of Family Planning and Business Trainings on Private-Sector Health Care Providers in Nigeria	J. Ugaz, A. Leegwater, M. Chatterji, D. Johnson, S. Baruwa, M. Toriola and C. Kinnan	2017	excluded at title & abstract screening
346	Research Policies for Schizophrenia in the Global Health Context	C. Van Dyke	2013	excluded at title & abstract screening
347	Transformational change in health care systems: An organizational model	C. VanDeusen Lukas, S. K. Holmes, A. B. Cohen, J. Restuccia, I. E. Cramer, M. Shwartz and M. P. Charns	2007	excluded at title & abstract screening
348	Addressing Research Priorities for Prevention of HIV Infection in the United States	S. H. Vermund, S. L. Hodder, J. E. Justman, B. A. Koblin, T. D. Mastro, K. H. Mayer, D. P. Wheeler and W. M. El-Sadr	2010	excluded at title & abstract screening
349	ABSTRACTS: 20th Annual Conference of the International Society for Quality of Life Research	H. Vitale	2013	excluded at title & abstract screening
350	Achieving Health SDG 3 in Africa through NGO Capacity Building - Insights from the Gates Foundation Investment in Partnership in Advocacy for Child and Family Health (PACFaH) Project	J.-A. Walker	2016	excluded at title & abstract screening
351	A Virtual Roundtable with Special Rapporteurs on the Right to Health	C. Williams and J. J. Amon	2020	excluded at title & abstract screening
352	Research Ethics Committees in Nigeria: A Survey of Operations, Functions, and Needs	A. A. Yakubu, A. A. Hyder, J. Ali and N. Kass	2017	excluded at title & abstract screening
353	Will We Take Suffering Seriously? Reflections on What Applying a Human Rights Framework to Health Means and Why We Should Care	A. E. Yamin	2008	excluded at title & abstract screening
354	Promoting Equity in Health: What Role for Courts?	A. E. Yamin	2014	excluded at title & abstract screening
355	Will We Take Suffering Seriously? Reflections on What Applying a Human Rights Framework to Health Means and Why We Should Care	A. E. Yamin	2008	Duplicate
356	Addressing Research Priorities for Prevention of HIV Infection in the United States	S. H. Vermund, S. L. Hodder, J. E. Justman, B. A. Koblin, T. D. Mastro, K. H. Mayer, D. P. Wheeler and W. M. El-Sadr	2010	Duplicate
357	Biological Feasibility of Measles Eradication	William J. Mosscorresponding author1 and Peter Strebel2	2011	excluded at title & abstract screening
358	Measles eradication: is it in our future?	W A Orenstein, P M Strebel, M Papania, R W Sutter, W J Bellini, and S L Cochi	2000	excluded at title & abstract screening
359	Operationalizing Cairo and Beijing: A Training Initiative in Gender and Reproductive Health	The International Coordinating Committee	2000	Duplicate
360	A Qualitative Study to Examine How Kenya’s Policies and Practices Implement a Rights-Based Approach to Health	N. R. Sircar and A. A. Maleche	2020	Duplicate
361	Digital health in oncology in Africa	Kabukye, Johnblack K.;Kakungulu, Edward;Keizer, Nicolette de;Cornet, Ronald	2022	Duplicate
362	Key Findings from a Formative Phase Research in Kenya, South Africa and Zambia (2015-2016)	J. P. Cordero, P. S. Steyn, P. Gichangi, Y. Kriel, C. Milford, M. Munakampe, I. Njau, T. Nkole, A. Silumbwe, J. Smit and J. Kiarie	2019	Duplicate
363	Biological Feasibility of Measles Eradication	William J. Mosscorresponding author1 and Peter Strebel2	2011	Duplicate
364	Digital health in oncology in Africa	Kabukye, Johnblack K.;Kakungulu, Edward;Keizer, Nicolette de;Cornet, Ronald	2022	Duplicate
365	Digital health in oncology in Africa	Kabukye, Johnblack K.;Kakungulu, Edward;Keizer, Nicolette de;Cornet, Ronald	2022	Duplicate
366	Biological Feasibility of Measles Eradication	William J. Moss and Peter Strebel	2011	Duplicate
367	A Qualitative Study to Examine How Kenya’s Policies and Practices Implement a Rights-Based Approach to Health	N. R. Sircar and A. A. Maleche	2020	Duplicate
368	Mixed perceptions of women on care in maternal and child healthcare settings in Lilongwe, Malawi	Andrew Simwaka;Ezereth Kabuluzi;Berlington Munkhondya;Lucy Ngoma;Hlalapi Kunkeyani;Tiwonge Ethel Mbeya Munkhondya;Gladys Msiska	2020	Duplicate
369	Key Findings from a Formative Phase Research in Kenya, South Africa and Zambia (2015-2016)	J. P. Cordero, P. S. Steyn, P. Gichangi, Y. Kriel, C. Milford, M. Munakampe, I. Njau, T. Nkole, A. Silumbwe, J. Smit and J. Kiarie	2019	Duplicate
370	Using the multiphase optimization strategy (MOST) to optimize an HIV care continuum intervention for vulnerable populations: a study protocol.	Gwadz, Marya Viorst;Ritchie, Amanda S;Collins, Linda M;Cleland, Charles M;Leonard, Noelle R;Wilton, Leo;Gandhi, Monica;Scott Braithwaite, R;Perlman, David C;Kutnick, Alexandra	2017	Duplicate
371	successes and challenges of the global health network on tobacco control	U. Gneiting	2016	Duplicate
372	What Makes Nations Intelligent?	E. Hunt	2012	Duplicate
373	Key Findings from a Formative Phase Research in Kenya, South Africa and Zambia (2015-2016)	J. P. Cordero, P. S. Steyn, P. Gichangi, Y. Kriel, C. Milford, M. Munakampe, I. Njau, T. Nkole, A. Silumbwe, J. Smit and J. Kiarie	2019	Duplicate
374	Estimating Uganda’s Exportable Labour Using a New Pro-poor Index of Unemployment	G Bakunda	2010	Duplicate
375	Development of an African Genome Project	M. J. Newport and C. N. Rotimi	2009	Duplicate
376	Measles eradication: is it in our future?	W A Orenstein, P M Strebel, M Papania, R W Sutter, W J Bellini, and S L Cochi	2000	Duplicate
377	Estimating Uganda’s Exportable Labour Using a New Pro-poor Index of Unemployment	G Bakunda	2010	Duplicate
378	A Qualitative Study to Examine How Kenya’s Policies and Practices Implement a Rights-Based Approach to Health	N. R. Sircar and A. A. Maleche	2020	Duplicate
379	An Assessment of Human Rights-Based Approaches to Health Knowledge, Attitudes, and Practices Among Centers for Disease Control and Prevention Locally Employed Staff	Izraelle McKinnon, MPH, Aun Lor, MPH, MA, PhD, and Dabney P. Evans, PhD, MPH	2019	Duplicate
380	What Makes Nations Intelligent?	E. Hunt	2012	Duplicate
381	successes and challenges of the global health network on tobacco control	U. Gneiting	2016	Duplicate
382	Research e-Mentorship for early-career family physicians in sub-Saharan Africa: evaluation of a pilot programme	Maame Araba E Buadu;Alexandra van Waes;Kenneth Yakubu;Pius Ameh;Bolatito B Fatusin;Hithaishini Kodicherla;Brian W. Jack;Nancy A. Scott;Chelsea M McGuire	2021	Duplicate
383	Measles eradication: is it in our future?	W A Orenstein, P M Strebel, M Papania, R W Sutter, W J Bellini, and S L Cochi	2000	Duplicate
384	Research e-Mentorship for early-career family physicians in sub-Saharan Africa: evaluation of a pilot programme	Maame Araba E Buadu;Alexandra van Waes;Kenneth Yakubu;Pius Ameh;Bolatito B Fatusin;Hithaishini Kodicherla;Brian W. Jack;Nancy A. Scott;Chelsea M McGuire	2021	Duplicate
385	IASSCS Conference 2009 Contested Innocence - Sexual Agency in Public and Private Space Abstract book	IASSCS	2009	excluded at title & abstract screening
386	Biological Feasibility of Measles Eradication	William J. Mosscorresponding author1 and Peter Strebel2	2011	Duplicate
387	The human microbiome: at the interface of health and disease	Turnbaugh PJ, Gordon JI, Ley RE, et al.	2012	excluded at title & abstract screening
388	Gut microbiota metabolism of dietary fiber influences human health	Flint HJ, Scott KP, Duncan SH, et al.	2012	excluded at title & abstract screening
389	The impact of malnutrition on TB treatment outcomes: a systematic review and meta-analysis	Gupta A, Wood R, Kaplan R, et al.	2013	excluded at title & abstract screening
390	HIV and tuberculosis co-infection: the role of food security and nutrition	Paton NI, Sangeetha S, Earnest A, et al.	2012	excluded at title & abstract screening
391	Probiotics and their potential role in nutrition and health	Sanders ME, Merenstein DJ, Merrifield CA, et al.	2013	excluded at title & abstract screening
392	Nutritional status and immune function in tuberculosis	Cegielski JP, McMurray DN	2014	excluded at title & abstract screening
393	Nutrient deficiencies and tuberculosis risk: A case-control study	Bhargava A, Chatterjee M, Jain Y, et al.	2014	excluded at title & abstract screening
394	A Short History of Occupational Health	H. K. Abrams	2001	excluded at title & abstract screening
395	Toward International Collaboration on Credentialing in Health Promotion and Health Education: The Galway Consensus Conference	J. P. Allegrante, M. M. Barry, M. E. Auld, M.-C. Lamarre and A. Taub	2009	excluded at title & abstract screening
396	Contexts of reception, post-disaster migration, and socioeconomic mobility	A. L. Asad	2015	excluded at title & abstract screening
397	Ethnic Identity, Discrimination and the Shaping of Remittance Culture in Ghana	J. K. Assan	2021	excluded at title & abstract screening
398	Special Report: HIV/AIDS, Sexual and Reproductive Health at AIDS 2002 Barcelona	M. Berer	2002	excluded at title & abstract screening
399	Meeting the Sexual and Reproductive Health Needs of People Living with HIV: Challenges for Health Care Providers	S. Bharat and V. S. Mahendra	2007	excluded at title & abstract screening
400	'What does it take to be a man? What is a real man?': ideologies of masculinity and HIV sexual risk among Black heterosexual men	L. Bowleg, M. Teti, J. Massie, xe, S, A. Patel, D. J. Malebranche and J. M. Tschann	2011	excluded at title & abstract screening
401	Learning from local knowledge to improve disease surveillance: perceptions of the guinea worm illness experience	W. R. Brieger and C. Kendall	1992	excluded at title & abstract screening
402	Prevalence of Sickle Cell Trait and Reliability of Self-Reported Status among Expectant Parents in Nigeria	A. R. Burnham-Marusich, C. O. Ezeanolue, M. C. Obiefune, W. Yang, A. Osuji, A. G. Ogidi, A. T. Hunt, D. Patel and E. E. Ezeanolue	2016	excluded at title & abstract screening
403	Nutritional status and immune function in tuberculosis	Cegielski JP, McMurray DN	2014	Duplicate
404	The relationship between dietary habits and the immune system in HIV patients	Coelho DF, Moreira APB, Alfenas RCG	2013	excluded at title & abstract screening
405	Strengthening Health Systems While Responding to a Health Crisis: Lessons Learned by a Nongovernmental Organization During the Ebola Virus Disease Epidemic in Sierra Leone	C. Cancedda, S. M. Davis, K. L. Dierberg, J. Lascher, J. D. Kelly, M. B. Barrie, A. P. Koroma, P. George, A. A. Kamara, R. Marsh, M. S. Sumbuya, C. T. Nutt, K. W. Scott, E. Thomas, K. Bollbach, A. Sesay, A. Barrie, E. Barrera, K. Barron, J. Welch, N. Bhadelia, R. G. Frankfurter, O. M. Dahl, S. Das, R. E. Rollins, B. Eustis, A. Schwartz, P. Pertile, I. Pavlopoulos, A. Mayfield, R. H. Marsh, Y. Dib…	2016	excluded at title & abstract screening
406	(Re)Defining Reproductive Health with and for the Community: An Example of Participatory Research from Mali	S. Castle, S. Traore and L. Cisse	2002	excluded at title & abstract screening
407	Changes in clients' care ratings after HIV prevention training of hospital workers in Malawi	A. F. Chimwaza, J. L. Chimango, C. P. N. Kaponda, K. F. Norr, J. L. Norr, D. L. Jere and S. I. Kachingwe	2012	excluded at title & abstract screening
408	Policy and System Change and Community Coalitions: Outcomes From Allies Against Asthma	N. M. Clark, L. Lachance, L. J. Doctor, L. Gilmore, C. Kelly, J. Krieger, M. Lara, J. Meurer, A. F. Milanovich, E. Nicholas, M. Rosenthal, S. C. Stoll and M. Wilkin	2014	excluded at title & abstract screening
409	Deterring Emigration with Foreign Aid: An Overview of Evidence from Low-Income Countries	M. A. Clemens and H. M. Postel	2018	excluded at title & abstract screening
410	Development of a Multilevel Intervention to Increase HIV Clinical Trial Participation Among Rural Minorities	G. Corbie-Smith, E. Odeneye, B. Banks, M. S. Miles and M. R. Isler	2013	excluded at title & abstract screening
411	A review and assessment of non-governmental organization-based STD/AIDS education and prevention projects for marginalized groups	S. F. Crane and J. W. Carswell	1992	excluded at title & abstract screening
412	The Tuskegee Syphilis Study and the Scientific Concept of Racial Nervous Resistance	C. Crenner	2012	excluded at title & abstract screening
413	The Effects of Early Social-Emotional and Relationship Experience on the Development of Young Orphanage Children	S. C. Crockenberg, M. Rutter, M. J. Bakermans-Kranenburg, M. H. van Ijzendoorn, F. Juffer, W. A. Collins and U. S. A. O. R. T. The St. Petersburg	2008	excluded at title & abstract screening
414	Political Priority for Abortion Law Reform in Malawi	J. Daire, M. O. Kloster and K. T. Storeng	2018	excluded at title & abstract screening
415	The relationship between dietary habits and the immune system in HIV patients	Coelho DF, Moreira APB, Alfenas RCG	2013	Duplicate
416	Undernutrition, microbiome, and tuberculosis: implications for novel therapies	Neyrolles O, Quintana-Murci L	2014	excluded at title & abstract screening
417	Using Innovation to Address HIV, AIDS, and Environment Links: Intervention Case Studies from Zimbabwe, Uganda, and Malawi	R.-M. De Souza, G. Heinrich, S. Senefeld, K. Coon, P. Sebanja, J. Ogden, D. Mauambeta, N. Gelman and J. Oglethorpe	2008	excluded at title & abstract screening
418	Do peer educators make a difference? An evaluation of a youth-led HIV prevention model in Zambian Schools	J. A. Denison, S. Tsui, J. Bratt, K. Torpey, M. A. Weaver and M. Kabaso	2012	excluded at title & abstract screening
419	The enigmatic nodding syndrome outbreak in northern Uganda	M. A. Deogratius, K. L. David and O. G. Christopher	2016	excluded at title & abstract screening
420	HIV and tuberculosis co-infection: the role of food security and nutrition	Paton NI, Sangeetha S, Earnest A, et al.	2012	Duplicate
421	A systematic review of nutritional interventions in HIV/AIDS patients	Anema A, Vogenthaler N, Frongillo EA, et al.	2011	excluded at title & abstract screening
422	Enrollment of Racial/Ethnic Minorities in NIAID-Funded Networks of HIV Vaccine Trials in the United States, 1988 to 2002	G. Djomand, J. Katzman, D. di Tommaso, M. G. Hudgens, G. W. Counts, B. A. Koblin and P. S. Sullivan	2005	excluded at title & abstract screening
423	Prevalence and Correlates of Genital Infections Among Newly Diagnosed Human Immunodeficiency Virus–Infected Adults Entering Human Immunodeficiency Virus Care in Windhoek, Namibia	G. Djomand, M. Schlefer, S. Gutreuter, S. Tobias, R. Patel, N. DeLuca, J. Hood, S. Sawadogo, C. Chen, A. Muadinohamba, D. W. Lowrance and N. Bock	2016	excluded at title & abstract screening
424	The impact of industrial oil development on a protected area landscape: demographic and social change at Murchison Falls Conservation Area, Uganda	N. Dowhaniuk, J. Hartter, S. J. Ryan, M. W. Palace and R. G. Congalton	2018	excluded at title & abstract screening
425	Research on nicotine and tobacco: A decade of progress: Tenth Annual Meeting Society for Research on Nicotine and Tobacco Scottsdale, Arizona, USA 19–21 February 2004	D. J. Drobes and L. C. Klein	2004	Duplicate
426	Seizing the Big Missed Opportunity: Linking HIV and Maternity Care Services in Sub-Saharan Africa	N. Druce and A. Nolan	2007	Duplicate
427	PUBLIC HEALTH EDUCATION USING SUPERCOURSE: A COMPUTER-BASED LEARNING RESOURCE FOR HEALTH-CARE PROFESSIONALS IN THE SOUTHERN PROVINCE OF ZAMBIA	K. E. Freese, P. Documét, J. J. Lawrence, F. Linkov, R. E. LaPorte and R. D. Stall	2014	excluded at title & abstract screening
428	Community-Based Health Education for Urban Populations: An Overview	N. Freudenberg	1998	excluded at title & abstract screening
429	Cultural Change, Human Activity, and Cognitive Development	M. Gauvain and R. L. Munroe	2012	excluded at title & abstract screening
430	Disinformation squared: Was the HIV-from-Fort-Detrick myth a Stasi success?	E. Geissler and R. H. Sprinkle	2013	excluded at title & abstract screening
431	Drug shop regulation and malaria treatment in Tanzania—why do shops break the rules, and does it matter?	C. Goodman, S. P. Kachur, S. Abdulla, P. Bloland and A. Mills	2007	excluded at title & abstract screening
432	Contraceptive use and intent in Guatemala	K. Grace	2010	excluded at title & abstract screening
433	Benefits of Standardized Diabetes and Hypertension Screening Forms at Community Screening Events	G. N. Graham, S. Kim, B. James, G. Reynolds, G. Buggs, M. Hunter, W. Davis, V. Welsh, K. Bourne, K. Payne, M. E. Primas and A. Burwell	2006	excluded at title & abstract screening
434	Pregnancy-Related School Dropout and Prior School Performance in KwaZulu-Natal, South Africa	M. J. Grant and K. K. Hallman	2008	excluded at title & abstract screening
435	Supplement Issue: Health—Exploring Complexity: An Interdisciplinary Systems Approach HEC2016 28 August-2 September 2016, Munich, Germany	E. Grill, M. Müller and U. Mansmann	2016	excluded at title & abstract screening
436	Historical case studies of famines and migrations in the West African Sahel and their possible relevance now and in the future	J. Grolle	2015	excluded at title & abstract screening
437	Progress in improving provincial plans for nutrition through targeted technical assistance and local advocacy in Vietnam	J. Harris, P. H. Nguyen, Q. To, E. A. Frongillo and P. Menon	2016	excluded at title & abstract screening
438	Sexual Needs, Control, and Refusal: How "Doing" Class and Gender Influences Sexual Risk Taking	J. A. Higgins and I. Browne	2008	excluded at title & abstract screening
439	Making Abortion Safer in Rwanda	N. N. S. Hodoglugil, F. Ngabo, J. Ortega, L. Nyirazinyoye, E. Ngoga, E. Dushimeyezu, E. Kanyamanza and N. Prata	2017	excluded at title & abstract screening
440	Nutritional status and immune function in tuberculosis	Cegielski JP, McMurray DN	2014	Duplicate
441	Tuberculosis and nutrition: new perspectives	Macallan DC	2011	excluded at title & abstract screening
442	Integrating Family Planning Promotion into the Work of Environmental Volunteers: A Population, Health and Environment Initiative in Kenya	T. H. Hoke, C. Mackenzie, G. Vance, B. Boyer, E. Canoutas, J. Bratt, A. Mbulo and N. Waceke	2015	excluded at title & abstract screening
443	Motivational Groups Support Adherence to Antiretroviral Therapy and use of Risk Reduction Behaviors in HIV Positive Nigerian Women: A Pilot Study	M. M. Holstad, J. E. Essien, E. Ekong, M. Higgins, I. Teplinskiy and M. F. Adewuyi	2012	excluded at title & abstract screening
444	Pathways From Bullying Perpetration, Victimization, and Bully Victimization to Suicidality Among School-Aged Youth	J. S. Hong, M. J. Kral and P. R. Sterzing	2015	excluded at title & abstract screening
445	The relationship between dietary habits and the immune system in HIV patients	Coelho DF, Moreira APB, Alfenas RCG	2013	Duplicate
446	Nutritional interventions to reduce HIV/AIDS morbidity: a comprehensive review	Fawzi WW, Msamanga GI, Spiegelman D, et al.	2011	excluded at title & abstract screening
447	Effects of Radical Raceway on Homework Completion and Accuracy in a Ninth-grade Social Studies Inclusion Class	D. Houser, L. Maheady, D. Pomerantz and M. Jabot	2015	excluded at title & abstract screening
448	Adolescent Sexuality and Life Skills Education in Nigeria: To What Extent have Out-of-School Adolescents Been Reached?	U. C. Isiugo-Abanihe, R. Olajide, E. Nwokocha, F. Fayehun, R. Okunola and R. Akingbade	2015	excluded at title & abstract screening
449	The Impact of the HIV/AIDS Epidemic on Hospital Nurses in KwaZulu Natal, South Africa: Nurses' Perspectives and Implications for Health Policy	Z. Jennifer and O. D. Max	2005	excluded at title & abstract screening
450	Progressing Toward Tuberculosis Elimination in Low-Incidence Areas of the United States: Recommendations of the Advisory Council for the Elimination of Tuberculosis: Report Tuberculosis in the United States, 2000	J. A. Jereb	2002	excluded at title & abstract screening
451	HIV Vaccine Research and Human Rights: Examples from Three Countries Planning Efficacy Trials	B. Jorge, C. Vichai and C. Collins	1998	excluded at title & abstract screening
452	Exploring Environmental Education for East African Youth: Do Program Contexts Matter?	S. J.-P. Julie and R. J. Laura	2010	excluded at title & abstract screening
453	Outcomes of an HIV Prevention Peer Group Intervention for Rural Adults in Malawi	C. P. N. Kaponda, K. F. Norr, K. S. Crittenden, J. L. Norr, L. L. McCreary, S. I. Kachingwe, M. M. Mbeba, D. L. N. Jere and B. L. Dancy	2011	excluded at title & abstract screening
454	An Assessment of the Readiness for Introduction of the HPV Vaccine in Uganda	R. A. Katahoire, J. Jitta, G. Kivumbi, D. Murokora, J. A. Wani, G. Siu, L. Arinaitwe, A. Bingham, E. Mugisha, V. Tsu and D. S. LaMontagne	2008	excluded at title & abstract screening
455	REPRODUCTIVE RIGHTS VIOLATIONS REPORTED BY MEXICAN WOMEN WITH HIV	T. Kendall	2009	excluded at title & abstract screening
456	Antiretroviral treatment attrition in Swaziland	P. G. Khumalo, Y. J. Chou and C. Pu	2016	excluded at title & abstract screening
457	The role of gut microbiota in HIV progression	Vujkovic-Cvijin I, Dunham RM, Iwai S, et al.	2013	excluded at title & abstract screening
458	Effects of nutrition on immune function with emphasis on HIV infection and tuberculosis	Semba RD, Tang AM	2012	excluded at title & abstract screening
459	The Global Enteric Multicenter Study (GEMS) of Diarrheal Disease in Infants and Young Children in Developing Countries: Epidemiologic and Clinical Methods of the Case/Control Study	K. L. Kotloff, W. C. Blackwelder, D. Nasrin, J. P. Nataro, T. H. Farag, A. van Eijk, R. A. Adegbola, P. L. Alonso, R. F. Breiman, A. S. G. Faruque, D. Saha, S. O. Sow, D. Sur, A. K. M. Zaidi, K. Biswas, S. Panchalingam, J. D. Clemens, D. Cohen, R. I. Glass, E. D. Mintz, H. Sommerfelt and M. M. Levine	2012	excluded at title & abstract screening
460	Ethics, Ideology, and Reproductive Health Policy in the United States	A. Kulczycki	2007	excluded at title & abstract screening
461	The role of quality improvement in strengthening health systems in developing countries	S. Leatherman, T. G. Ferris, D. Berwick, F. Omaswa and N. Crisp	2010	excluded at title & abstract screening
462	New Drugs for the Treatment of Tuberculosis: Needs, Challenges, Promise, and Prospects for the Future	C. Lienhardt, M. Raviglione, M. Spigelman, R. Hafner, E. Jaramillo, M. Hoelscher, A. Zumla and J. Gheuens	2012	excluded at title & abstract screening
463	Don't Just Listen- Do Something! Lessons Learned about Governance from the Growing Up in Cities Project	C. Louise, B.-C. Natasha, C. Nilda, D. David, K. Jill, M. Karen, M. Robin and P.-S. Barry	2005	excluded at title & abstract screening
464	CHWs Get Credit: A 10-Year History of the First College-Credit Certificate for Community Health Workers in the United States	M. B. Love, V. Legion, J. K. Shim, C. Tsai, V. Quijano and C. Davis	2004	excluded at title & abstract screening
465	The Mental Health Consequences of Mass Shootings	S. R. Lowe and S. Galea	2017	excluded at title & abstract screening
466	A Model for Improving the Health and Quality of Life of Single Mothers in the Developing World	R. Mainthia, L. Reppart, J. Reppart, E. C. Pearce, J. J. Cohen and J. L. Netterville	2013	excluded at title & abstract screening
467	I thought we are safe: Southern African lesbians' experiences of living with HIV	Z. Matebeni, V. Reddy, T. Sandfort and I. Southey-Swartz	2013	excluded at title & abstract screening
468	Bridging Theory and Practice in HIV Prevention for Rural Youth, Nigeria	E. Maticka-Tyndale and H. R. Team	2012	excluded at title & abstract screening
469	HOW SOCIALIZATION HAPPENS ON THE GROUND: NARRATIVE PRACTICES AS ALTERNATE SOCIALIZING PATHWAYS IN TAIWANESE AND EUROPEAN-AMERICAN FAMILIES	P. J. Miller, H. Fung, S. Lin, E. C.-H. Chen and B. R. Boldt	2012	excluded at title & abstract screening
470	Knowledge of the Human Papilloma Virus Vaccines, and Opinions of Gynaecologists on its Implementation in Nigeria	I. O. Morhason-Bello, O. A. Adesina, B. O. Adedokun, O. Awolude, C. A. Okolo, C. O. Aimakhu, B. O. Akinwunmi, A. Oladokun and I. F. Adewole	2013	excluded at title & abstract screening
471	Cervical cancer and women living with HIV in South Africa: Failure of AIDS treatment policy or gendered exclusions in health care?	S. Mthembu	2012	excluded at title & abstract screening
472	AIDS and Kitchen Gardens: Insights from a Village in Western Kenya	L. L. Murphy	2008	excluded at title & abstract screening
473	The MAL-ED Cohort Study: Methods and Lessons Learned When Assessing Early Child Development and Caregiving Mediators in Infants and Young Children in 8 Low- and Middle-Income Countries	L. E. Murray-Kolb, Z. A. Rasmussen, R. J. Scharf, M. A. Rasheed, E. Svensen, J. C. Seidman, F. Tofail, B. Koshy, R. Shrestha, A. Maphula, A. O. Vasquez, H. P. da Costa, A. K. Yousafzai, R. B. Oria, R. Roshan, E. B. Bayyo, M. Kosek, S. Shrestha, B. A. Schaefer, P. Bessong, T. Ahmed, D. Lang and M. A. L. E. D. N. I. The	2014	excluded at title & abstract screening
474	Patient satisfaction with services in outpatient clinics at Mulago hospital, Uganda	J. Nabbuye-Sekandi, F. E. Makumbi, A. Kasangaki, I. B. Kizza, J. Atugumisirize, E. Nshimye, S. Mbabali and D. H. Peters	2011	excluded at title & abstract screening
475	Developing a Culturally Appropriate Family Planning Program for the Navrongo Experiment	A. Nazzar, P. B. Adongo, F. N. Binka, J. F. Phillips and C. Debpuur	1995	excluded at title & abstract screening
476	Polio Outbreak Among Nomads in Chad: Outbreak Response and Lessons Learned	S. M. Ndiaye, M. A. Ahmed, M. Denson, A. S. Craig, K. Kretsinger, B. Cherif, P. Kandolo, D. D. Moto, A. Richelot and J. Turna	2014	excluded at title & abstract screening
477	The Impact of Condom Use Negotiation Self-Efficacy and Partnership Patterns on Consistent Condom Use Among College-Educated Women	E. D. Nesoff, K. Dunkle and D. Lang	2016	excluded at title & abstract screening
478	Community Engagement and Field Trials of Genetically Modified Insects and Animals	C. P. Neuhaus	2018	excluded at title & abstract screening
479	Community Preparedness for HIV Vaccine Trials in the Democratic Republic of Congo	J. Olin, K. Jacques, B. F. Lepira, M. Kashamuka, M. Bavon, N. Michel Lubaki, S. Maman, R. Bollinger, N. Jean and M. John	2006	excluded at title & abstract screening
480	A Guide to Global Population Projections	B. C. O'Neill, D. Balk, M. Brickman and M. Ezra	2001	excluded at title & abstract screening
481	In Women’s Eyes	L. Orza, E. Bass, E. Bell, E. T. Crone, N. Damji, S. Dilmitis, L. I. Z. Tremlett, N. Aidarus, J. Stevenson, S. Bensaid, C. Kenkem, G. V. Ross, E. Kudravtseva and A. Welbourn	2017	excluded at title & abstract screening
482	A systematic review of nutritional interventions in HIV/AIDS patients	Anema A, Vogenthaler N, Frongillo EA, et al.	2011	Duplicate
483	The role of gut microbiota in HIV progression	Vujkovic-Cvijin I, Dunham RM, Iwai S, et al.	2013	excluded at title & abstract screening
484	Emotions Are a Window Into One's Heart: A Qualitative Analysis of Parental Beliefs About Children's Emotions Across Three Ethnic Groups	A. E. Parker, A. G. Halberstadt, J. C. Dunsmore, G. Townley, A. Bryant, J. A. Thompson and K. S. Beale	2012	excluded at title & abstract screening
485	Survey of Horticultural Therapy Programs in Tennessee	J. C. Pfeffer, D. E. Deyton and J. M. Fly	2009	excluded at title & abstract screening
486	The Quality of Family Planning Programs: Concepts, Measurements, Interventions, and Effects	S. RamaRao and R. Mohanam	2003	excluded at title & abstract screening
487	It's a Miracle: Separating the Miraculous from the Mundane	M. R. Ransom and M. D. Alicke	2012	Duplicate
488	The Environmental, Social, and Health Dimensions of Urban Expansion	C. L. Redman and N. S. Jones	2005	Duplicate
489	A Pilot Intervention Utilizing Internet Chat Rooms to Prevent HIV Risk Behaviors Among Men Who Have Sex with Men	S. D. Rhodes, K. C. Hergenrather, J. Duncan, A. T. Vissman, C. Miller, A. M. Wilkin, J. Stowers and E. Eng	2010	excluded at title & abstract screening
490	Biosocial Approaches to the 2013-2016 Ebola Pandemic	E. T. Richardson, M. B. Barrie, J. D. Kelly, Y. Dibba, S. Koedoyoma and P. E. Farmer	2016	excluded at title & abstract screening
491	Perspectives on Operations Research	J. A. Ross, J. Donayre and R. McNamara	1987	excluded at title & abstract screening
492	Linking Population, Fertility, and Family Planning with Adaptation to Climate Change: Perspectives from Ethiopia	K. Rovin, K. Hardee and A. Kidanu	2013	excluded at title & abstract screening
493	The rise and fall of supervision in a project designed to strengthen supervision of Integrated Management of Childhood Illness in Benin	A. K. Rowe, F. Onikpo, M. Lama and M. S. Deming	2010	excluded at title & abstract screening
494	Selective Primary Health Care. XXIV. Malaria	T. K. Ruebush, G. B. Joel, L. K. Robert and M. Warren	1986	excluded at title & abstract screening
495	Beyond measurement	G. Sen, B. Reddy and A. Iyer	2018	excluded at title & abstract screening
496	The role of gut microbiota in HIV progression	Vujkovic-Cvijin I, Dunham RM, Iwai S, et al.	2013	Duplicate
497	Effects of nutrition on immune function with emphasis on HIV infection and tuberculosis	Semba RD, Tang AM	2012	excluded at title & abstract screening
498	3rd African Nutrition Epidemiology Conference	A. Shaalan	2009	excluded at title & abstract screening
499	Effects of nutrition on immune function with emphasis on HIV infection and tuberculosis	Semba RD, Tang AM	2012	Duplicate
500	Macronutrients and TB outcomes: an evidence review	Cegielski JP, McMurray DN	2015	excluded at title & abstract screening
501	The emergence of global disease control priorities	J. Shiftman, T. Beer and Y. Wu	2002	excluded at title & abstract screening
502	Disaster Resilience and Children: Managing Food Security in Zimbabwe's Binga District	M. Siambabala Bernard, F. Maureen and C. Andrew	2008	excluded at title & abstract screening
503	Applying the Dynamic Social Systems Model to HIV Prevention in a Rural African Context: The Maasai and the Esoto Dance	A. J. Siegler, J. K. Mbwambo and R. J. DiClemente	2013	excluded at title & abstract screening
504	Empowering Adolescent Girls in Socially Conservative Settings: Impacts and Lessons Learned from the Ishraq Program in Rural Upper Egypt	M. Sieverding and A. Elbadawy	2016	Duplicate
505	Theory-Based HIV Risk Reduction Counseling for Sexually Transmitted Infection Clinic Patients in Cape Town, South Africa	L. C. Simbayi, S. C. Kalichman, D. Skinner, S. Jooste, D. Cain, C. Cherry, V. Mathiti, R. Dlakulu, N. Unddermans, V. Bruinders, C. Jacobs, R. Van Wyk, C. Arendse, J. Croome and W. Bok	2004	excluded at title & abstract screening
506	Polygynous Contexts, Family Structure, and Infant Mortality in Sub-Saharan Africa	E. Smith-Greenaway and J. Trinitapoli	2014	Duplicate
507	Addressing Inequity	N. Sun and J. J. Amon	2018	excluded at title & abstract screening
508	Addressing Inequity	N. Sun and J. J. Amon	2018	Duplicate
509	Food insecurity, nutritional status, and HIV risk in low-resource settings	Weiser SD, Young SL, Cohen CR, et al.	2014	excluded at title & abstract screening
510	The marketing of menthol cigarettes in the United States: Populations, messages, and channels	C. D. Sutton and R. G. Robinson	2004	excluded at title & abstract screening
511	Prevalence and Correlates of HIV Testing Among Sexually Active African American Adolescents in 4 US Cities	R. R. Swenson, C. J. Rizzo, L. K. Brown, N. Payne, R. J. DiClemente, L. F. Salazar, P. A. Vanable, M. P. Carey, R. F. Valois, D. Romer and M. Hennessy	2009	excluded at title & abstract screening
512	Traditional medicine for the rich and knowledgeable	R. S. Thorsen and M. Pouliot	2016	excluded at title & abstract screening
513	Traditional medicine for the rich and knowledgeable	R. S. Thorsen and M. Pouliot	2016	Duplicate
514	Improving outcomes in TB patients: the role of food and nutrition support	Papathakis PC, Piwoz EG	2011	excluded at title & abstract screening
515	Hindrances for Parents in Enhancing Child Language	K. Topping, R. Dekhinet and S. Zeedyk	2011	excluded at title & abstract screening
516	Corruption and oil exploration: expert agreement about the prevention of HIV/AIDS in the Niger Delta of Nigeria	I. A. Udoh, R. M. Stammen and J. E. Mantell	2008	excluded at title & abstract screening
517	The Use of Illustrated Story Mapping to Enhance Focus Group Discussion	J. R. Ureda, T. L. Byrd, J. A. Calderón-Mora, M. E. Casillas, D. G. Williams and D. B. Scott	2011	excluded at title & abstract screening
518	The Value of and Challenges for Cholera Vaccines in Africa	L. von Seidlein, M. Jiddawi, R. F. Grais, F. Luquero, M. Lucas and J. Deen	2013	Duplicate
519	Rasing the Ivory Tower: The Production of Knowledge and Distrust of Medicine among African Americans	J. Wasserman, M. A. Flannery and J. M. Clair	2007	Duplicate
520	Conservation Medicine Combining the Best of All Worlds	B. Weinhold	2003	Duplicate
521	The process of changing national malaria treatment policy: lessons from country-level studies	H. A. Williams, D. Durrheim and R. Shretta	2004	excluded at title & abstract screening
522	Commentary: Persisting failure to protect populations at risk from HIV transmission: African American women in the United States (US)	S. Wolde-Yohannes	2012	excluded at title & abstract screening
523	Proceedings of the Global Technical Consultation to Assess the Feasibility of Measles Eradication, 28-30 July 2010	O. World Health	2011	excluded at title & abstract screening
524	Ethical and Public Health Considerations in HIV Counseling and Testing: Policy Implications	S. E. Yeatman	2007	excluded at title & abstract screening
525	Synergistic Interactions Between Social Policy and SSEs in Developing Countries	I. Yi, H.-S. Sohn and T. Kim	2018	excluded at title & abstract screening
526	HIV-associated wasting in resource-limited settings: Challenges and solutions	Kotler DP, Tierney AR	2013	excluded at title & abstract screening
527	Maternal nutrition and child TB risk: findings from a cohort study	Christian P, Khatry SK, Katz J, et al.	2015	excluded at title & abstract screening
528	Implementing a hospital based injury surveillance system in Africa	D. E. Zavala, S. Bokongo, I. A. John, I. M. Senoga, R. E. Mtonga, A. Z. Mohammed, W. O. Anjango and P. Olupot-Olupotd	2008	excluded at title & abstract screening
529	Implementing a hospital based injury surveillance system in Africa	D. E. Zavala, S. Bokongo, I. A. John, I. M. Senoga, R. E. Mtonga, A. Z. Mohammed, W. O. Anjango and P. Olupot-Olupotd	2008	Duplicate
530	Maternal nutrition and child health: Risks and opportunities in pregnancy	Ramakrishnan U, Grant F, Goldenberg T, et al.	2012	excluded at title & abstract screening
531	Implementing a hospital based injury surveillance system in Africa	D. E. Zavala, S. Bokongo, I. A. John, I. M. Senoga, R. E. Mtonga, A. Z. Mohammed, W. O. Anjango and P. Olupot-Olupotd	2008	Duplicate
532	Maternal and Child Undernutrition: Global and Regional Exposures and Health Consequences	Black RE, Allen LH, Bhutta ZA, et al.	2013	excluded at title & abstract screening
533	The effect of maternal education on child health: Evidence from a multi-country analysis	Bhalotra S, Venkataramani A	2016	excluded at title & abstract screening
534	Improving Birth Outcomes: Meeting the Challenges in the Developing World	Langhoff-Roos J, Kesmodel U, Jacobsson B, et al.	2014	excluded at title & abstract screening
535	Exclusive breastfeeding and infant mortality: evidence from Sub-Saharan Africa	Sankar MJ, Sinha B, Chowdhury R, et al.	2015	excluded at title & abstract screening
536	The impact of antenatal care on maternal health outcomes in low-income settings	Dowswell T, Carroli G, Duley L, et al.	2013	excluded at title & abstract screening
537	Implementing a hospital based injury surveillance system in Africa	D. E. Zavala, S. Bokongo, I. A. John, I. M. Senoga, R. E. Mtonga, A. Z. Mohammed, W. O. Anjango and P. Olupot-Olupotd	2008	Duplicate
538	IASSCS Conference: Sexual Rights and Moral Panics: Abstract Book	IASSCS	2005	excluded at title & abstract screening
539	Infections, Maternal Nutrition, and Birth Outcomes: Lessons from India	Christian P, Lee SE, Angel MD, et al.	2015	excluded at title & abstract screening
540	Reducing Maternal Mortality: The Contribution of Skilled Birth Attendants	Campbell OM, Graham WJ	2012	excluded at title & abstract screening
541	Early childhood development and maternal mental health: Global perspectives	Walker SP, Wachs TD, Gardner JM, et al.	2011	excluded at title & abstract screening
542	Impact of maternal depression on early childhood growth in South Asia	Surkan PJ, Kennedy CE, Hurley KM, et al.	2014	excluded at title & abstract screening
543	Postnatal depression and child development: Evidence from rural Pakistan	Rahman A, Patel V, Maselko J, et al.	2013	excluded at title & abstract screening
544	Micronutrient interventions in pregnancy and early childhood: Addressing health disparities	Bhutta ZA, Imdad A, Ramakrishnan U, et al.	2012	excluded at title & abstract screening
545	Maternal mortality and morbidity: A global health crisis	Ronsmans C, Graham WJ	2013	excluded at title & abstract screening
546	The role of family planning services in improving maternal and child health in developing countries	Cleland J, Conde-Agudelo A, Peterson H, et al.	2012	excluded at title & abstract screening
547	Maternal health and child survival in sub-Saharan Africa: A review of the evidence	Bryce J, Boschi-Pinto C, Shibuya K, et al.	2014	excluded at title & abstract screening
548	Child undernutrition, stunting, and wasting: Causes, consequences, and strategies for prevention	Victora CG, de Onis M, Hallal PC, et al.	2011	excluded at title & abstract screening
549	Impact of maternal anemia on child development: Evidence from cohort studies	Stoltzfus RJ, Mullany L, Black RE, et al.	2014	excluded at title & abstract screening
550	Immunization coverage and its impact on child health in developing countries	Omer SB, Salmon DA, Orenstein WA, et al.	2011	excluded at title & abstract screening
551	The importance of antenatal care in improving maternal and child health outcomes	Carroli G, Rooney C, Villar J	2014	excluded at title & abstract screening
552	In Limbo	A. M. Abdi	2005	excluded at title & abstract screening
553	Impact of maternal anemia on child development: Evidence from cohort studies	Stoltzfus RJ, Mullany L, Black RE, et al.	2014	Duplicate
554	Neonatal and maternal health interventions in low-resource settings: Challenges and opportunities	Lawn JE, Cousens S, Zupan J, et al.	2015	excluded at title & abstract screening
555	Early Childhood Television Viewing and Adolescent Behavior: The Recontact Study	D. R. Anderson, A. C. Huston, K. L. Schmitt, D. L. Linebarger, J. C. Wright and R. Larson	2001	excluded at title & abstract screening
556	A Look at the Standards Gap: Comparing Child Protection Responses in the Aftermath of Hurricane Katrina and the Indian Ocean Tsunami	L. Anne Westbrook and L. Kimberly	2008	excluded at title & abstract screening
557	The Highest Attainable Standard of Evidence (HASTE) for HIV/AIDS Interventions: Toward a Public Health Approach to Defining Evidence	S. D. Baral, A. Wirtz, F. Sifakis, B. Johns, D. Walker and C. Beyrer	2012	excluded at title & abstract screening
558	WHY BATTERED WOMEN DO NOT LEAVE, PART 2: External Inhibiting Factors—Social Support and Internal Inhibiting Factors	O. W. Barnett	2001	excluded at title & abstract screening
559	Very long range global population scenarios to 2300 and the implications of sustained low fertility	S. Basten, W. Lutz and S. Scherbov	2013	excluded at title & abstract screening
560	Family Planning and Sexual Behavior in the Era of HIV/AIDS: The Case of Nakuru District, Kenya	E. K. Bauni and B. O. Jarabi	2000	excluded at title & abstract screening
561	HIV/AIDS and time allocation in rural Malawi	S. Bignami-Van Assche, P. Anglewicz, A. Van Assche, P. Fleming and C. van de Ruit	2011	excluded at title & abstract screening
562	Paying for Performance to Improve the Delivery and Uptake of Family Planning in Low and Middle Income Countries: A Systematic Review	C. Blacklock, E. MacPepple, S. Kunutsor and S. Witter	2016	excluded at title & abstract screening
563	Government Apologies for Historical Injustices	C. W. Blatz, K. Schumann and M. Ross	2009	excluded at title & abstract screening
564	Medical Aid, Repression, and International Relations: The East German Hospital at Metema	I. Borowy	2016	excluded at title & abstract screening
565	Assessing Levels of Adaptation During Implementation of Evidence-Based Interventions: Introducing the Rogers-Rütten Framework	S.-A. K. Bowen, R. P. Saunders, D. L. Richter, J. Hussey, K. Elder and L. Lindley	2010	excluded at title & abstract screening
566	New vaccine adoption: qualitative study of national decision-making processes in seven low- and middle-income countries	H. E. D. Burchett, S. Mounier-Jack, U. K. Griffiths, R. Biellik, P. Ongolo-Zogo, E. Chavez, H. Sarma, J. Uddin, M. Konate, Y. Kitaw, M. Molla, S. Wakasiaka, L. Gilson and A. Mills	2012	excluded at title & abstract screening
567	New Approaches to Urban Refugee Livelihoods	D. Buscher	2011	excluded at title & abstract screening
568	Determination of tar, nicotine, and carbon monoxide yields in the mainstream smoke of selected international cigarettes	A. M. Calafat, G. M. Polzin, J. Saylor, P. Richter, D. L. Ashley and C. H. Watson	2004	excluded at title & abstract screening
569	Gender Transformative Approaches to Engaging Men in Gender-Based Violence Prevention	E. Casey, J. Carlson, S. T. Bulls and A. Yager	2018	excluded at title & abstract screening
570	Gender Transformative Approaches to Engaging Men in Gender-Based Violence Prevention	E. Casey, J. Carlson, S. T. Bulls and A. Yager	2018	Duplicate
571	Global Malaria Mortality Between 1980 and 2010: A Systematic Analysis	Murray CJ, Rosenfeld LC, Lim SS, et al.	2012	excluded at title & abstract screening
572	Unmet Need for Family Planning in Developing Countries and Implications for Population Policy	J. B. Casterline and S. W. Sinding	2000	excluded at title & abstract screening
573	Cultural Adaptations to Environmental Variability: An Evolutionary Account of East—West Differences	L. Chang, M. C. K. Mak, T. Li, B. P. Wu, B. B. Chen and H. J. Lu	2011	excluded at title & abstract screening
574	Cross-Cultural and Historical Perspectives on the Developmental Consequences of Education	M. Cole	2005	excluded at title & abstract screening
575	Do Spermicides Containing Nonoxynol-9 Prevent Sexually Transmitted Infections? A Meta-Analysis	R. L. Cook and M. J. Rosenberg	1998	excluded at title & abstract screening
576	Mind the Gap! UNHCR, Humanitarian Assistance and the Development Process	J. Crisp	2001	excluded at title & abstract screening
577	Improving the Physical Fitness of Youth: A Report of Research in the Sports-Fitness School of the University of Illinois	T. K. Cureton and A. J. Barry	1964	excluded at title & abstract screening
578	Introducing Misoprostol for the Treatment of Incomplete Abortion in Nigeria	T. Dah, A. Akiode, P. Awah, T. Fetters, M. Okoh, I. Ujah and E. Oji	2011	excluded at title & abstract screening
579	Comprehensive Assessment of Maize Aflatoxin Levels in Eastern Kenya, 2005—2007	J. H. Daniel, L. W. Lewis, Y. A. Redwood, S. Kieszak, R. F. Breiman, W. D. Flanders, C. Bell, J. Mwihia, G. Ogana, S. Likimani, M. Straetemans and M. A. McGeehin	2011	excluded at title & abstract screening
580	Explaining Michigan: Developing an Ex Post Theory of a Quality Improvement Program	M. Dixon-Woods, C. L. Bosk, E. L. Aveling, C. A. Goeschel and P. J. Pronovost	2011	excluded at title & abstract screening
581	Psychiatry and Race during World War II	E. Dwyer	2006	excluded at title & abstract screening
582	Guidelines for Using Antiretroviral Agents Among HIV-Infected Adults and Adolescents: Recommendations of the Panel on Clinical Practices for Treatment of HIV	M. Dybul, A. S. Fauci, J. G. Bartlett, J. E. Kaplan and A. K. Pau	2002	excluded at title & abstract screening
583	Religion and Adaptation of Immigrants: The Case of Revival Meetings in Korean-American Churches	S. Eui Hang	2002	excluded at title & abstract screening
584	The World Health Organization and the Population Issue: Organizational Values in the United Nations	J. L. Finkle and B. B. Crane	1976	excluded at title & abstract screening
585	Microbiological Safety of Drinking Water: United States and Global Perspectives	T. E. Ford	1999	excluded at title & abstract screening
586	The Evolution of Medical Uncertainty	R. C. Fox	1980	excluded at title & abstract screening
587	First population-level effectiveness evaluation of a national programme to prevent HIV transmission from mother to child, South Africa	A. E. Goga, T.-H. Dinh, D. J. Jackson, C. Lombard, K. P. Delaney, A. Puren, G. Sherman, S. Woldesenbet, V. Ramokolo, S. Crowley, T. Doherty, M. Chopra, N. Shaffer and Y. Pillay	2015	excluded at title & abstract screening
588	Examining the Correlates of Sexually Transmitted Infection Testing Among Men Who Have Sex With Men in Ouagadougou and Bobo-Dioulasso, Burkina Faso	S. H. Goodman, A. L. Grosso, S. C. Ketende, G. H. Ouedraogo, S. Kouanda, O. Ky-Zerbo, C. Samadoulougou and S. Baral	2016	excluded at title & abstract screening
589	The progress of the Polio Eradication Initiative: what prospects for eradicating measles?	C. Gounder	1998	excluded at title & abstract screening
590	Local adaptations to a global health initiative	D. Greeson, E. Sacks, T. B. Masvawure, K. Austin-Evelyn, M. E. Kruk, M. Macwan’gi and K. A. Grépin	2016	excluded at title & abstract screening
591	Global Malaria Mortality Between 1980 and 2010: A Systematic Analysis	Murray CJ, Rosenfeld LC, Lim SS, et al.	2012	Duplicate
592	The Effectiveness of Insecticide-Treated Nets for Reducing Malaria in Endemic Areas	Lengeler C	2013	excluded at title & abstract screening
593	High-resolution mapping of rural poverty and famine vulnerability in the Sahel: a possible approach for the Republic of Niger	J. Grolle	2013	excluded at title & abstract screening
594	European Courts and Foreigners' Rights: A Comparative Study of Norms Diffusion	V. Guiraudon	2000	excluded at title & abstract screening
595	Developing sustainable global health technologies: Insight from an initiative to address neonatal hypothermia	R. Gupta, R. Patel, N. Murty, R. Panicker and J. Chen	2015	excluded at title & abstract screening
596	The Case for Addressing Gender and Power in Sexuality And HIV Education: A Comprehensive Review of Evaluation Studies	N. A. Haberland	2015	excluded at title & abstract screening
597	A Family Study in Oman	M. O. Hassan, S. Albarwani, S. A. Yahyaee, S. A. Haddabi, S. Rizwi, A. Jaffer, J. Al-Lawati, G. Cai, A. G. Comuzzie and R. A. Bayoumi	2005	excluded at title & abstract screening
598	Community Genetics	Large, Consanguineous, Polygamous Omani Arab Pedigrees A Planned Model for the Study of Complex Diseases		excluded at title & abstract screening
599	14222795, 14222833	Large, Consanguineous, Polygamous Omani Arab Pedigrees A Planned Model for the Study of Complex Diseases		excluded at title & abstract screening
600	Childhood determinants of internal youth migration in Senegal	C. Herrera-Almanza and D. E. Sahn	2020	excluded at title & abstract screening
601	Treating Tobacco Dependence at the Intersection of Diversity, Poverty, and Mental Illness	N. J. Hickman, K. L. Delucchi and J. J. Prochaska	2015	excluded at title & abstract screening
602	Nicotine & Tobacco Research	A Randomized Feasibility and Replication Trial		Non human health research
603	14622203, 1469994X	A Randomized Feasibility and Replication Trial		excluded at title & abstract screening
604	A Phase III Equivalence Trial of Azithromycin versus Benzathine Penicillin for Treatment of Early Syphilis	E. W. Hook, F. Behets, K. Van Damme, N. Ravelomanana, P. Leone, A. C. Sena, D. Martin, C. Langley, L. McNeil and M. Wolff	2010	excluded at title & abstract screening
605	Microbiologic Methods Utilized in the MAL-ED Cohort Study	E. Houpt, J. Gratz, M. Kosek, A. K. M. Zaidi, S. Qureshi, G. Kang, S. Babji, C. Mason, L. Bodhidatta, A. Samie, P. Bessong, L. Barrett, A. Lima, A. Havt, R. Haque, D. Mondal, M. Taniuchi, S. Stroup, M. McGrath and D. Lang	2014	excluded at title & abstract screening
606	What Makes Nations Intelligent?	E. Hunt	2012	excluded at title & abstract screening
607	Parents, peers and pornography: the influence of formative sexual scripts on adult HIV sexual risk behaviour among Black men in the USA	S. A. Hussen, L. Bowleg, T. Sangaramoorthy and D. J. Malebranche	2012	excluded at title & abstract screening
608	Participatory Mapping of the Geography of Risk: Risk Perceptions of Children and Adolescents in Two Portuguese Towns	P. Isabel, K. M. Michael, xe, F. rio, Lu, xed and D. s	2016	excluded at title & abstract screening
609	The problems of eligibility and endogenous confounders when assessing the mortality impact of a nationwide disease-prevention programme: The case of insecticide-treated nets in Togo	K. Ishida, P. Stupp, M. Erskine, H. Goldberg and K. Morgah	2011	excluded at title & abstract screening
610	Guidelines for Prevention and Treatment of Opportunistic Infections in HIV-lnfected Adults and Adolescents: Recommendations from CDC, the National Institutes of Health, and the HIV Medicine Association of the Infectious Diseases Society of America	J. E. Kaplan, C. Benson, K. K. Holmes, J. T. Brooks, A. Pau and H. Masur	2009	excluded at title & abstract screening
611	THE DEVELOPMENT OF MIRROR SELF-RECOGNITION IN DIFFERENT SOCIOCULTURAL CONTEXTS	J. Kärtner, H. Keller, N. Chaudhary and R. D. Yovsi	2012	excluded at title & abstract screening
612	Gordon Allport's "The Nature of Prejudice"	I. Katz	1991	excluded at title & abstract screening
613	Adolescent Pregnancy and Parenthood in South Africa	C. E. Kaufman, T. de Wet and J. Stadler	2001	excluded at title & abstract screening
614	Media Interventions to Promote Responsible Sexual Behavior	S. N. Keller and J. D. Brown	2002	excluded at title & abstract screening
615	Clinical Impact and Cost of Monitoring for Asymptomatic Laboratory Abnormalities among Patients Receiving Antiretroviral Therapy in a Resource-Poor Setting	S. P. Koenig, B. R. Schackman, C. Riviere, P. Leger, M. Charles, P. Severe, C. Lastimoso, N. Colucci, J. W. Pape and D. W. Fitzgerald	2010	excluded at title & abstract screening
616	Vulnerable Groups Within a Vulnerable Population: Awareness of the A(H1N1)pdm09 Pandemic and Willingness to Be Vaccinated Among Pregnant Women in Ivory Coast	D. P. Kouassi, D. Coulibaly, L. Foster, H. Kadjo, xe, T. N'Zussuouo, Traor, xe, Youssouf, Ch, xe, D. rif, A. K. N'Gattia and M. G. Thompson	2012	excluded at title & abstract screening
617	Race, Religious Involvement, and Feelings of Personal Control in Middle and Late Life	N. Krause	2015	excluded at title & abstract screening
618	Programmatic Responses to Refugees' Reproductive Health Needs	S. K. Krause, R. K. Jones and S. J. Purdin	2000	excluded at title & abstract screening
619	Women's preferences for obstetric care in rural Ethiopia: a population-based discrete choice experiment in a region with low rates of facility delivery	M. E. Kruk, M. M. Paczkowski, A. Tegegn, F. Tessema, C. Hadley, M. Asefa and S. Galea	2010	excluded at title & abstract screening
620	Methadone Treatment for HIV Prevention&#x2014;Feasibility, Retention, and Predictors of Attrition in Dar es Salaam, Tanzania: A Retrospective Cohort Study	B. H. Lambdin, F. Masao, O. Chang, P. Kaduri, J. Mbwambo, A. Magimba, N. Sabuni and R. D. Bruce	2014	excluded at title & abstract screening
621	Women's Perspectives on Contraceptive-Induced Amenorrhea in Burkina Faso and Uganda	A. C. L. Mackenzie, S. L. Curtis, R. L. Callahan, E. E. Tolley, I. S. Speizer, S. L. Martin and A. Brunie	2020	excluded at title & abstract screening
622	The impact of prenatal care quality on neonatal, infant and child mortality in Zimbabwe	M. Makate and C. Makate	2017	excluded at title & abstract screening
623	The impact of prenatal care quality on neonatal, infant and child mortality in Zimbabwe	M. Makate and C. Makate	2017	Duplicate
624	Impact of Artemisinin-Based Combination Therapy on Malaria Transmission in Africa	Dondorp AM, Yeung S, White L, et al.	2011	excluded at title & abstract screening
625	The Fourth Review Conference of the Biological and Toxin Weapons Convention: Issues, Outcomes, and Unfinished Business	R. D. Malcolm and S. P. Graham	1997	excluded at title & abstract screening
626	Childhood, Urban Violence and Territory: Children's Perceptions of Place and Violence in Public Housing Neighborhoods in Portugal	J. Maria, xe and C. o Leote de	2013	excluded at title & abstract screening
627	Impact of Acyclovir on Genital and Plasma HIV-1 RNA, Genital Herpes Simplex Virus Type 2 DNA, and Ulcer Healing among HIV-1&#x2013;Infected African Women with Herpes Ulcers: A Randomized Placebo-Controlled Trial	P. Mayaud, J. LeGoff, xe, xf, me, H. A. Weiss, Gr, xe, G. senguet, xe, rard, K. Nzambi, H. Bouhlal, E. Frost, xe, J. pin, J.-E. Malkin, R. J. Hayes, D. C. W. Mabey, xe and L. lec	2009	excluded at title & abstract screening
628	Design of an Intervention to Minimize Ingestion of Fecal Microbes by Young Children in Rural Zimbabwe	M. N. N. Mbuya, N. V. Tavengwa, R. J. Stoltzfus, V. Curtis, G. H. Pelto, R. Ntozini, R. A. Kambarami, D. Fundira, T. R. Malaba, D. Maunze, P. Morgan, G. Mangwadu, J. H. Humphrey and T. Sanitation Hygiene Infant Nutrition Efficacy Trial	2015	excluded at title & abstract screening
629	AZT Trials to Reduce Perinatal HIV Transmission: A Debate about Science, Ethics and Resources	J. McIntyre, D. Bagenda, P. Musoke-Mudido, H. Curtis, O. Tomori, R. Laing, C. W. Green, D. Wilkinson, R. S. Wallis, C. del Río, A. Kamarulzaman, U. Schüklenk, M. Lallemant, K. McIntosh, S. Le Coeur, V. Vithayasai, T.-H. Lek, S. Hammer, N. Prescott, M. Essex, M. de Bruyn, L. Mofenson, A. M. Abubakar, S. Ray and M. Berer	1998	excluded at title & abstract screening
630	Epidemiology of Cervical Squamous Intraepithelial Lesions in HIV Infected Women in Kenya: a cross-Sectional Study	P. Memiah, V. Makokha, W. Mbuthia, G. W. Kiiru, S. Agbor, F. Odhiambo, S. Ojoo, J. Mbizo, S. Muhula, G. Mahasi, S. Biadgilign and A. Owour	2015	excluded at title & abstract screening
631	Saving Babies: The Impact of Public Education Programs on Infant Mortality	C. M. Moehling and M. A. Thomasson	2014	excluded at title & abstract screening
632	2015 Golden Helix Symposium – Next Generation Pharmacogenomics March 11–13, 2015, Kuala Lumpur, Malaysia Abstracts	Z. Mohamed and S. M. Zain	2015	excluded at title & abstract screening
633	Surveillance-Based Estimate of the Prevalence of Chronic Hepatitis B Virus Infection, New York City, 2016	M. S. Moore, A. Bocour and A. Winters	2019	excluded at title & abstract screening
634	Social Capital and Livelihoods in Johannesburg: Differential Advantages and Unexpected Outcomes among Foreign-Born Migrants, Internal Migrants, and Long-Term South African Residents	T. W. Myroniuk and J. Vearey	2014	excluded at title & abstract screening
635	Malaria control beyond 2010	R. Newman	2010	excluded at title & abstract screening
636	Ethical and legal aspects of global tobacco control	T. E. Novotny and D. Carlin	2005	excluded at title & abstract screening
637	The Consequences of Female Circumcision for Health and Sexuality: An Update on the Evidence	C. M. Obermeyer	2005	excluded at title & abstract screening
638	Men who have sex with men in Kisumu, Kenya: support group membership and knowledge of HIV-risk factors	D. O. Okall, F. O. Otieno, M. Nyikuri, L. A. Mills, F. Hardnett, S. Odero, K. Turner and D. A. Gust	2013	excluded at title & abstract screening
639	Roll Back Malaria, Roll in Development? Reassessing the Economic Burden of Malaria	R. M. Packard	2009	excluded at title & abstract screening
640	Cooperation, Trust, and Antagonism: How Public Goods Are Promoted	C. D. Parks, J. Joireman and P. A. M. Van Lange	2013	excluded at title & abstract screening
641	Understanding the linkages between social safety nets and childhood violence	A. Peterman, A. Neijhoft, S. Cook and T. M. Palermo	2017	excluded at title & abstract screening
642	Understanding the linkages between social safety nets and childhood violence	A. Peterman, A. Neijhoft, S. Cook and T. M. Palermo	2017	Duplicate
643	Malaria Vaccine Development: Current Knowledge and Future Directions	Moorthy VS, Newman RD, Okwo-Bele JM	2013	excluded at title & abstract screening
644	A Rite of Passage Approach Designed to Preserve the Families of Substance-Abusing African American Women	V. L. Poitier, M. Niliwaambieni and C. L. Rowe	1997	excluded at title & abstract screening
645	Reproductive Tract Infections among Young Married Women in Tamil Nadu, India	J. H. Prasad, S. Abraham, K. M. Kurz, V. George, M. K. Lalitha, R. John, M. N. R. Jayapaul, N. Shetty and A. Joseph	2005	excluded at title & abstract screening
646	Food environment and policies in private schools in Kolkata, India	N. Rathi, L. Riddell and A. Worsley	2017	excluded at title & abstract screening
647	The International Conference on Better Health for Women and Children Through Family Planning	J. Reich	1987	excluded at title & abstract screening
648	New Syringe Acquisition and Multi-Person Use of Syringes among Illegal Drug Users	A. J. Richard, V. Mosier and J. S. Atkinson	2002	excluded at title & abstract screening
649	Revised Recommendations for HIV Screening of Pregnant Women	M. F. Rogers, M. G. Fowler and M. L. Lindegren	2001	excluded at title & abstract screening
650	Definitions of Genital Ulcer Disease and Variation in Risk for Prevalent Human Immunodeficiency Virus Infection	A. M. Rompalo, M. Shepherd, J. P. Lawlor, S. Rand, R. Fox, R. Brookmeyer, T. C. Quinn, J. Zenilman and E. W. Hook	1997	excluded at title & abstract screening
651	Gold Digger or Video Girl: the salience of an emerging hip-hop sexual script	J. N. Ross and N. M. Coleman	2011	excluded at title & abstract screening
652	The Relevance of Culture for the Study of Political Psychology and Ethnic Conflict	M. H. Ross	1997	excluded at title & abstract screening
653	Correlates of Anxiety and Depression among HIV Test-Seekers at a Voluntary Counseling and Testing Facility in Pune, India	S. Sahay, M. Phadke, R. Brahme, V. Paralikar, V. Joshi, S. Sane, A. Risbud, S. Mate and S. Mehendale	2007	excluded at title & abstract screening
654	Formal Education and Migration Aspirations in Ethiopia	K. Schewel and S. Fransen	2018	excluded at title & abstract screening
655	Positive outlook as a moderator of the effectiveness of an HIV/STI intervention with adolescents in detention	S. J. Schmiege, S. W. F. Ewing, C. S. Hendershot and A. D. Bryan	2011	excluded at title & abstract screening
656	Rights of HIV Positive People to Sexual and Reproductive Health: Parenthood	A. C. Segurado and V. Paiva	2007	excluded at title & abstract screening
657	Education and Cognitive Development: The Evidence from Experimental Research	D. Sharp, M. Cole, C. Lave, H. P. Ginsburg, A. L. Brown and L. A. French	1979	excluded at title & abstract screening
658	Addiction and Spiritual Transformation. An Empirical Study on Narratives of Recovering Addicts' Conversion Testimonies in Dutch and Serbian Contexts	S. Sremac and R. R. Ganzevoort	2013	excluded at title & abstract screening
659	Yellow Fever Vaccine: Recommendations of the Advisory Committee on Immunization Practices (ACIP)	J. E. Staples, M. Gershman and M. Fischer	2010	excluded at title & abstract screening
660	Use as Directed (By the Global Aids Metropole): The "Prostitute" and "Sex Worker" Identities in Antananarivo, Madagascar	K. Stoebenau	2009	excluded at title & abstract screening
661	In-migration, customary land tenure, and complexity: exploring the relationship between changing land tenure norms and differentiated migrant livelihoods in Brong Ahafo, Ghana	J. Sward	2017	excluded at title & abstract screening
662	The Roles of Children and Youth in Communicating Disaster Risk	M. Tom, H. Katharine, H. Nick, C. Wei and O. Katie	2008	excluded at title & abstract screening
663	Field Effectiveness of Live Attenuated Measles-Containing Vaccines: A Review of Published Literature	A. Uzicanin and L. Zimmerman	2011	excluded at title & abstract screening
664	Predicting the Clinical Outcome of Severe Falciparum Malaria in African Children: Findings From a Large Randomized Trial	L. von Seidlein, R. Olaosebikan, I. C. E. Hendriksen, S. J. Lee, O. T. Adedoyin, T. Agbenyega, S. B. Nguah, K. Bojang, J. L. Deen, J. Evans, C. I. Fanello, E. Gomes, A. Pedro, xed, J. nia, xe, C. Kahabuka, C. Karema, E. Kivaya, K. Maitland, O. A. Mokuolu, G. Mtove, J. Mwanga-Amumpaire, B. Nadjm, M. Nansumba, W. P. Ngum, M. A. Onyamboko, H. Reyburn, T. Sakulthaew, K. Silamut, A. K. Tshefu, N. Umul…	2012	excluded at title & abstract screening
665	Hormonal Contraceptive Use Among HIV-Positive Women and HIV Transmission Risk to Male Partners, Zambia, 1994-2012	K. M. Wall, W. Kilembe, B. Vwalika, P. Ravindhran, N. H. Khu, I. Brill, E. Chomba, B. A. Johnson, L. B. Haddad, A. Tichacek and S. Allen	2016	excluded at title & abstract screening
666	The World Health Organization and the Globalization of Chronic Noncommunicable Disease	G. Weisz and E. Vignola-Gagné	2015	excluded at title & abstract screening
667	Strengthening Biological Weapons Control through Global Epidemiological Surveillance	M. L. Wheelis	1992	excluded at title & abstract screening
668	Terrorists and Biological Weapons: Forging the Linkage in the Clinton Administration	S. Wright	2006	excluded at title & abstract screening
669	Resource needs and gap analysis in achieving universal access to HIV/AIDS services	W. Zeng, D. S. Shepard, C. Avila-Figueroa and H. Ahn	2016	excluded at title & abstract screening
670	Resource needs and gap analysis in achieving universal access to HIV/AIDS services	W. Zeng, D. S. Shepard, C. Avila-Figueroa and H. Ahn	2016	Duplicate
671	A data envelopment analysis of 45 countries	W. Zeng	2016	excluded at title & abstract screening
672	A data envelopment analysis of 45 countries	W. Zeng	2016	Duplicate
673	Transforming Health Systems: Gender and Rights in Reproductive Health	WHO	2001	excluded at title & abstract screening
674	A History of the Infectious Diseases Society of America	E. H. Kass and H. Katherine Murphey	1988	Duplicate
675	Xenotransplantation: Ethics and Economics	J. M. Kress	1998	Duplicate
676	Cumulative Index: Vols. 61-65, January 1961-December 1965		1965	excluded at title & abstract screening
677	The 1967 Meeting of the Population Association		1967	excluded at title & abstract screening
678	Transforming Health Systems: Gender and Rights in Reproductive Health	WHO	2001	Duplicate
679	The Conceptual and Pratical Implications of Reproductive and Sexual Rights: How Far Have We Come?	Soffia Gruskin	2000	excluded at title & abstract screening
680	Adolescent Sexuality and Life Skills Education in Nigeria: To What Extent have Out-of-School Adolescents Been Reached?	U. C. Isiugo-Abanihe, R. Olajide, E. Nwokocha, F. Fayehun, R. Okunola and R. Akingbade	2015	Duplicate
681	The Impact of the HIV/AIDS Epidemic on Hospital Nurses in KwaZulu Natal, South Africa: Nurses' Perspectives and Implications for Health Policy	Z. Jennifer and O. D. Max	2005	Duplicate
682	Progressing Toward Tuberculosis Elimination in Low-Incidence Areas of the United States: Recommendations of the Advisory Council for the Elimination of Tuberculosis: Report Tuberculosis in the United States, 2000	J. A. Jereb	2002	Duplicate
683	The Sub-Saharan Africa Regional Partnership (SHARP) for Mental Health Capacity Building: a program protocol for building implementation science and mental health research and policymaking capacity in Malawi and Tanzania	Akiba, Christopher Fittipaldi;Go, Vivian;Mwapasa, Victor;Hosseinipour, Mina;Gaynes, Bradley Neil;Amberbir, Alemayehu;Udedi, Michael;Pence, Brian Wells	2019	Duplicate
684	HIV Vaccine Research and Human Rights: Examples from Three Countries Planning Efficacy Trials	B. Jorge, C. Vichai and C. Collins	1998	Duplicate
685	Exploring Environmental Education for East African Youth: Do Program Contexts Matter?	S. J.-P. Julie and R. J. Laura	2010	Duplicate
686	Outcomes of an HIV Prevention Peer Group Intervention for Rural Adults in Malawi	C. P. N. Kaponda, K. F. Norr, K. S. Crittenden, J. L. Norr, L. L. McCreary, S. I. Kachingwe, M. M. Mbeba, D. L. N. Jere and B. L. Dancy	2011	Duplicate
687	The Sub-Saharan Africa Regional Partnership (SHARP) for Mental Health Capacity Building: a program protocol for building implementation science and mental health research and policymaking capacity in Malawi and Tanzania	Akiba, Christopher Fittipaldi;Go, Vivian;Mwapasa, Victor;Hosseinipour, Mina;Gaynes, Bradley Neil;Amberbir, Alemayehu;Udedi, Michael;Pence, Brian Wells	2019	Duplicate
688	Adolescent Sexuality and Life Skills Education in Nigeria: To What Extent have Out-of-School Adolescents Been Reached?	U. C. Isiugo-Abanihe, R. Olajide, E. Nwokocha, F. Fayehun, R. Okunola and R. Akingbade	2015	Duplicate
689	The Impact of the HIV/AIDS Epidemic on Hospital Nurses in KwaZulu Natal, South Africa: Nurses' Perspectives and Implications for Health Policy	Z. Jennifer and O. D. Max	2005	Duplicate
690	Progressing Toward Tuberculosis Elimination in Low-Incidence Areas of the United States: Recommendations of the Advisory Council for the Elimination of Tuberculosis: Report Tuberculosis in the United States, 2000	J. A. Jereb	2002	Duplicate
691	Transforming Health Systems: Gender and Rights in Reproductive Health	WHO	2001	Duplicate
692	Intermittent Preventive Treatment for Malaria in Pregnancy: A Systematic Review	Garner P, Gülmezoglu AM	2013	excluded at title & abstract screening
693	“We need more big trees as well as the grass roots”: going beyond research capacity building to develop sustainable careers in mental health research in African countries	Lisa F. Langhaug, Helen Jack, Charlotte Hanlon, Stefan Holzer, Katherine Sorsdahl, Barbara Mutedzi, Walter Mangezi, Christopher Merritt, Atalay Alem, Robert Stewart, Chiwoza Bandawe, Rosemary Musesengwa, Melanie Abas, Dixon Chibanda, Crick Lund	2021	Duplicate
694	“We need more big trees as well as the grass roots”: going beyond research capacity building to develop sustainable careers in mental health research in African countries	Lisa F. Langhaug, Helen Jack, Charlotte Hanlon, Stefan Holzer, Katherine Sorsdahl, Barbara Mutedzi, Walter Mangezi, Christopher Merritt, Atalay Alem, Robert Stewart, Chiwoza Bandawe, Rosemary Musesengwa, Melanie Abas, Dixon Chibanda, Crick Lund	2021	Duplicate
695	The 1975 Meeting of the Population Association of America		1975	excluded at title & abstract screening
696	Economic Costs of Malaria in Sub-Saharan Africa: A Cross-Sectional Study	Mills A, Lubell Y, Hanson K	2012	excluded at title & abstract screening
697	The 1977 Meeting of the Population Association of America		1977	excluded at title & abstract screening
698	Global and Regional Burden of Malaria in Pregnancy: A Review of Evidence	Desai M, ter Kuile FO, Nosten F, et al.	2014	excluded at title & abstract screening
699	The 1978 Meeting of the Population Association of America		1978	excluded at title & abstract screening
700	The Impact of the HIV/AIDS Epidemic on Hospital Nurses in KwaZulu Natal, South Africa: Nurses' Perspectives and Implications for Health Policy	Z. Jennifer and O. D. Max	2005	Duplicate
701	“We need more big trees as well as the grass roots”: going beyond research capacity building to develop sustainable careers in mental health research in African countries	Lisa F. Langhaug, Helen Jack, Charlotte Hanlon, Stefan Holzer, Katherine Sorsdahl, Barbara Mutedzi, Walter Mangezi, Christopher Merritt, Atalay Alem, Robert Stewart, Chiwoza Bandawe, Rosemary Musesengwa, Melanie Abas, Dixon Chibanda, Crick Lund	2021	Duplicate
702	The 1983 Meeting of the Population Association of America		1983	excluded at title & abstract screening
703	The Effectiveness of Insecticide-Treated Nets for Reducing Malaria in Endemic Areas	Lengeler C	2013	Duplicate
704	The Effectiveness of Insecticide-Treated Nets for Reducing Malaria in Endemic Areas	Lengeler C	2013	Duplicate
705	Global and Regional Burden of Malaria in Pregnancy: A Review of Evidence	Desai M, ter Kuile FO, Nosten F, et al.	2014	excluded at title & abstract screening
706	Evaluation of the Malaria Elimination Program in Zanzibar: A Retrospective Study	Hsiang MS, Ntshalintshali N, Kang Dufour MS, et al.	2013	excluded at title & abstract screening
707	The Role of Rapid Diagnostic Tests in Malaria Control and Elimination	Boyce MR, O’Meara WP	2016	excluded at title & abstract screening
708	The Global Distribution and Burden of Malaria: Updated Estimates and Implications	Snow RW, Guerra CA, Noor AM, et al.	2012	excluded at title & abstract screening
709	Malaria Control and Elimination in the Asia-Pacific: Overcoming Challenges	Shretta R, Liu J, Cotter C, et al.	2017	excluded at title & abstract screening
647	The International Conference on Better Health for Women and Children Through Family Planning	J. Reich	1987	Duplicate
653	Correlates of Anxiety and Depression among HIV Test-Seekers at a Voluntary Counseling and Testing Facility in Pune, India	S. Sahay, M. Phadke, R. Brahme, V. Paralikar, V. Joshi, S. Sane, A. Risbud, S. Mate and S. Mehendale	2007	Duplicate
655	Positive outlook as a moderator of the effectiveness of an HIV/STI intervention with adolescents in detention	S. J. Schmiege, S. W. F. Ewing, C. S. Hendershot and A. D. Bryan	2011	Duplicate
658	Addiction and Spiritual Transformation. An Empirical Study on Narratives of Recovering Addicts' Conversion Testimonies in Dutch and Serbian Contexts	S. Sremac and R. R. Ganzevoort	2013	Duplicate
714	Addiction and Spiritual Transformation. An Empirical Study on Narratives of Recovering Addicts' Conversion Testimonies in Dutch and Serbian Contexts	S. Sremac and R. R. Ganzevoort	2013	Duplicate
715	The Role of Rapid Diagnostic Tests in Malaria Control and Elimination	Boyce MR, O’Meara WP	2016	Duplicate
716	Indoor Residual Spraying for Malaria Control: Effectiveness and Challenges	Pluess B, Tanser FC, Lengeler C, et al.	2011	excluded at title & abstract screening
717	Drug Resistance in Malaria: Current Status and Future Directions	White NJ, Pongtavornpinyo W, Maude RJ, et al.	2014	excluded at title & abstract screening
718	The Role of Genetic Diversity in Malaria Parasite Transmission and Virulence	Manske M, Miotto O, Campino S, et al.	2012	excluded at title & abstract screening
719	Integrated Malaria Control Strategies and Their Impact in Africa	Worrall E, Basu S, Hanson K	2013	excluded at title & abstract screening
720	Integrated Malaria Control Strategies and Their Impact in Africa	Worrall E, Basu S, Hanson K	2013	Duplicate
721	Malaria Risk and Prevention in Pregnant Women: Global Evidence and Policy	Dellicour S, Tatem AJ, Guerra CA, et al.	2014	excluded at title & abstract screening
722	Abstracts of the 1996 Annual IDSA Meeting	IDSA	1996	excluded at title & abstract screening
723	Abstracts of the 1996 Annual IDSA Meeting	IDSA	1996	Duplicate
724	Program and Abstracts: 9th Annual Conference of the International Society for Environmental Epidemiology, August 17-20, 1997, Taipei, Taiwan, Republic of China	ISEE	1997	excluded at title & abstract screening
725	Program and Abstracts: Tenth Conference of the International Society for Environmental Epidemiology, Eighth Conference of the International Society of Exposure Analysis, Boston Park Plaza Hotel, Boston, Massachusetts, USA August 15-18, 1998	ISEE	1998	excluded at title & abstract screening
726	Abstracts of the 1998 Annual IDSA Meeting	IDSA	1998	excluded at title & abstract screening
727	Program and Abstracts: 11th Conference of the International Society for Environmental Epidemiology (ISEE) and 9th Conference of the International Society of Exposure Analysis (ISEA), September 5-8, 1999, Athens, Greece	ISEE	1999	excluded at title & abstract screening
728	Abstracts of the 1998 Annual IDSA Meeting	ISEE	1999	excluded at title & abstract screening
729	Table of Contents: Abstracts of the 1999 Annual IDSA Meeting	IDSA	1999	excluded at title & abstract screening
730	[Program and Abstracts]: Twelfth Conference of the International Society for Environmental Epidemiology, Buffalo, New York, USA, August 19-22, 2000	ISEE	2000	excluded at title & abstract screening
731	Review of Reviews	IDSA	2000	Duplicate
732	Abstracts of the 2000 Annual IDSA Meeting	IDSA	2000	excluded at title & abstract screening
733	Program and Abstracts: Thirteenth Conference of the International Society for Environmental Epidemiology, Garmisch-Partenkirchen, Germany, September 2-5, 2001	ISEE	2001	excluded at title & abstract screening
734	Abstracts of the 2001 Annual IDSA Meeting	ISEA & ISEE	2001	excluded at title & abstract screening
735	Program and Abstracts: 12th Conference of the International Society of Exposure Analysis (ISEA) [and] 14th Conference of the International Society for Environmental Epidemiology (ISEE), August 11-15, 2002, Vancouver, BC Canada	ISEA & ISEE	2002	excluded at title & abstract screening
736	Program and Abstracts: 12th Conference of the International Society of Exposure Analysis (ISEA) [and] 14th Conference of the International Society for Environmental Epidemiology (ISEE), August 11-15, 2002, Vancouver, BC Canada	ISEA & ISEE	2002	Duplicate
737	[Program and Abstracts]: 15th Conference of the International Society for Environmental Epidemiology 2003	ISEE	2003	excluded at title & abstract screening
738	[Program and Abstracts]: 15th Conference of the International Society for Environmental Epidemiology 2003	ISEE	2003	Duplicate
739	[Program and Abstracts]: 15th Conference of the International Society for Environmental Epidemiology 2003	ISEE	2003	Duplicate
740	Submitted Posters	ISEE	2003	excluded at title & abstract screening
741	Program and Abstracts: The Sixteenth Conference of the International Society for Environmental Epidemiology (ISEE)	ISEE	2004	excluded at title & abstract screening
742	ISEE/ISEA 2006 Conference Abstracts	ISEA & ISEE	2006	excluded at title & abstract screening
743	[Abstracts in Order of Number]	ISEA & ISEE	2006	excluded at title & abstract screening
744	[Abstracts in Order of Number]	ISEA & ISEE	2006	Duplicate
745	ISEE 2007 Conference Abstracts	ISEE	2007	excluded at title & abstract screening
746	ISEE 2007 Conference Abstracts	ISEE	2007	Duplicate
747	Poster Sessions	ISEE	2007	Duplicate
748	ISEE 2008 CONFERENCE ABSTRACTS	International Society for Environmental Epidemiology	2008	excluded at title & abstract screening
749	Symposia	International Society for Environmental Epidemiology	2009	excluded at title & abstract screening
750	2009 INTERNATIONAL SOCIETY FOR ENVIRONMENTAL EPIDEMIOLOGY 21ST ANNUAL CONFERENCE ABSTRACTS SUPPLEMENT	International Society for Environmental Epidemiology	2009	excluded at title & abstract screening
751	Oral Presentations	International Society for Environmental Epidemiology	2009	excluded at title & abstract screening
752	Poster Presentations Part II	International Society for Environmental Epidemiology	2009	excluded at title & abstract screening
753	Poster Presentations Part I	International Society for Environmental Epidemiology	2009	excluded at title & abstract screening
754	Abstracts: ISEE 22nd Annual Conference, Seoul, Korea, 28 August-1 September 2010	International Society for Environmental Epidemiology	2011	excluded at title & abstract screening
755	POSTER SESSIONS	International Society for Environmental Epidemiology	2011	Duplicate
756	The IEA-EEF European Congress of Epidemiology 2012: Epidemiology for a Fair and Healthy Society. Abstracts	International Society for Environmental Epidemiology	2012	excluded at title & abstract screening
757	Posters	International Society for Environmental Epidemiology	2013	excluded at title & abstract screening
758	Healthy Living: The European Congress of Epidemiology, 2015	E. Bols, L. Smits and M. Weijenberg	2015	Duplicate
759	Epidemiology of Influenza: Summary of Influenza Workshop IV	J. P. Fox and E. D. Kilbourne	1973	Duplicate
760	2014 STD Prevention Conference June 9-12, 2014 Atlanta, GA	CDC	2014	Duplicate
761	Interception and Asylum, When Migration Control and Human Rights Collide	A. Brouwer and J. Kumin	2002	Duplicate
762	Routes to Low Mortality in Poor Countries	J. C. Caldwell	1986	Duplicate
763	Rethinking Assimilation Theory for a New Era of Immigration	R. Alba and V. Nee	1997	Duplicate
764	Healthy Living: The European Congress of Epidemiology, 2015	E. Bols, L. Smits and M. Weijenberg	2015	Duplicate
765	Guidelines for Preventing the Transmission of Mycobacterium tuberculosis in Health-Care Facilities, 1994	C. J. Bozzi, D. R. Burwen, S. W. Dooley, P. M. Simone, C. Beck-Sagué, E. A. Bolyard, W. R. Jarvis, P. J. Bierbaum, C. A. Hudson, R. T. Hughes, L. S. Martin, R. J. Mullan and B. M. Willis	1994	excluded at title & abstract screening
766	Interception and Asylum, When Migration Control and Human Rights Collide	A. Brouwer and J. Kumin	2002	excluded at title & abstract screening
767	Interception and Asylum, When Migration Control and Human Rights Collide	A. Brouwer and J. Kumin	2002	Duplicate
768	Interception and Asylum, When Migration Control and Human Rights Collide	A. Brouwer and J. Kumin	2002	Duplicate
769	Toward A Restatement of Demographic Transition Theory	J. C. Caldwell	1976	excluded at title & abstract screening
770	Routes to Low Mortality in Poor Countries	J. C. Caldwell	1986	Duplicate
771	The Role of Central Conceptual Structures in the Development of Children's Thought	R. Case, Y. Okamoto, S. Griffin, A. McKeough, C. Bleiker, B. Henderson, K. M. Stephenson, R. S. Siegler and D. P. Keating	1996	excluded at title & abstract screening
772	The Transnational Politics of Abortion	B. B. Crane	1994	excluded at title & abstract screening
773	Maslow and Theory of Political Development: Getting to Fundamentals	J. C. Davies	1991	excluded at title & abstract screening
774	GPhA Forms Biosimilars Council With Double-Digit Membership	E. Durkin and T. A. Wilson	2015	Duplicate
775	Family Structure, Implicit Contracts, and the Demand for Children in Southern Nigeria	E. R. Fapohunda and M. P. Todaro	1988	excluded at title & abstract screening
776	Epidemiology of Influenza: Summary of Influenza Workshop IV	J. P. Fox and E. D. Kilbourne	1973	Duplicate
777	Divergent Paths of Immigration Politics in the United States and Australia	G. P. Freeman and B. Birrell	2001	excluded at title & abstract screening
778	Diarrhoea Prevention in a High-Risk Rural Kenyan Population through Point-of-Use Chlorination, Safe Water Storage, Sanitation, and Rainwater Harvesting	V. Garrett, P. Ogutu, P. Mabonga, S. Ombeki, A. Mwaki, G. Aluoch, M. Phelan and R. E. Quick	2008	Duplicate
779	Patterns of Economic Cooperation among Israeli Immigrants in Los Angeles	S. J. Gold	1994	excluded at title & abstract screening
780	Orthodoxy and Revisionism in American Demography	D. Hodgson	1988	excluded at title & abstract screening
781	Pre-Exposure Prophylaxis and Antiretroviral Resistance: HIV Prevention at a Cost?	C. B. Hurt, J. J. Eron and M. S. Cohen	2011	excluded at title & abstract screening
782	AIDS Control and the Burden of History in Northwestern Tanzania	F. J. Kaijage	1993	excluded at title & abstract screening
783	A History of the Infectious Diseases Society of America	E. H. Kass and H. Katherine Murphey	1988	excluded at title & abstract screening
784	Tel Aviv Is Not Foreign to You: Urban Incorporation Policy on Labor Migrants in Israel	A. Kemp and R. Raijman	2004	excluded at title & abstract screening
785	A Community-Based Study of Risk Factors for Trichomonas vaginalis Infection Among Women and Their Male Partners in Moshi Urban District, Northern Tanzania	E. V. Klinger, S. H. Kapiga, N. E. Sam, S. Aboud, C.-Y. Chen, R. C. Ballard and U. Larsen	2006	excluded at title & abstract screening
786	Xenotransplantation: Ethics and Economics	J. M. Kress	1998	excluded at title & abstract screening
787	THE HUMANITARIAN HANGOVER: TRANSNATIONALIZATION OF GOVERNMENTAL PRACTICE IN TANZANIA'S REFUGEE-POPULATED AREAS	L. B. Landau	2002	excluded at title & abstract screening
788	Uncertain Risks and Bitter Realities: The Reproductive Choices of HIV-Infected Women	C. Levine and N. N. Dubler	1990	excluded at title & abstract screening
789	Randomized Controlled Trials of Individual-Level, Population-Level, and Multilevel Interventions for Preventing Sexually Transmitted Infections: What Has Worked?	L. E. Manhart and K. K. Holmes	2005	excluded at title & abstract screening
790	Abstracts of the 9th workshop Probiotics and Prebiotics	A. Marcos and G. A. Calatayud	2018	excluded at title & abstract screening
791	Annals of Nutrition & Metabolism	Spanish Society of Probiotics and prebiotics (SPEyP)	2018	Duplicate
792	Annals of Nutrition & Metabolism	Spanish Society of Probiotics and prebiotics (SPEyP)	2018	Duplicate
793	The Impact of Flooding on the Delivery of Hospital Services in the Southeastern United States	K. J. McGlown and M. D. Fottler	1996	excluded at title & abstract screening
794	Feminist Framework Plus	B. A. McPhail	2016	excluded at title & abstract screening
795	Trauma, Violence & Abuse	Knitting Feminist Theories of Rape Etiology Into a Comprehensive Model		Duplicate
796	Trauma, Violence & Abuse	Knitting Feminist Theories of Rape Etiology Into a Comprehensive Model		Duplicate
797	The World Population Plan of Action: A Political Instrument Whose Potential Has Not Been Realized	C. A. Miró	1977	excluded at title & abstract screening
798	Emerging Viruses: The Evolution of Viruses and Viral Diseases	S. S. Morse and A. Schluederberg	1990	excluded at title & abstract screening
799	Non-communicable disease epidemic: epidemiology in action (EuroEpi 2013 and NordicEpi 2013) Aarhus, Denmark from 11 August to 14 August 2013	J. Olsen, E. A. Nøhr, R. W. Thomsen and H. Støvring	2013	excluded at title & abstract screening
800	Contemporary Immigration: Theoretical Perspectives on Its Determinants and Modes of Incorporation	A. Portes and J. Böröcz	1989	excluded at title & abstract screening
801	Poliomyelitis Prevention in the United States: Introduction of A Sequential Vaccination Schedule of Inactivated Poliovirus Vaccine Followed by Oral Poliovirus Vaccine: Recommendations of the Advisory Committee on Immunization Practices (ACIP)	D. R. Prevots, R. W. Sutter, P. M. Strebel, M. Wharton and S. C. Hadler	1997	excluded at title & abstract screening
802	Addition of Treatment for Trichomoniasis to Syndromic Management of Urethritis in Malawi: A Randomized Clinical Trial	M. A. Price, D. Zimba, I. F. Hoffman, S. C. Kaydos-Daniels, W. C. Miller, F. Martinson, D. Chilongozi, E. Kip, E. Msowoya, M. M. Hobbs, P. N. Kazembe and M. S. Cohen	2003	excluded at title & abstract screening
803	Coming Out as Fat: Rethinking Stigma	A. C. Saguy and A. Ward	2011	excluded at title & abstract screening
804	The Future of International Labor Migration	J. Salt	1992	Duplicate
805	Social Processes in Early Number Development	G. B. Saxe, S. R. Guberman, M. Gearhart, R. Gelman, C. M. Massey and B. Rogoff	1987	Duplicate
806	The Teaching of Preventive Medicine in the United States	W. P. Shepard, J. G. Roney and R. H. Orr	1964	Duplicate
807	Harun al-Rashid and the Terrorists: Identity Concealed, Identity Revealed	P. Suedfeld	2004	excluded at title & abstract screening
808	Drug Concentration Thresholds Predictive of Therapy Failure and Death in Children With Tuberculosis: Bread Crumb Trails in Random Forests	S. Swaminathan, J. G. Pasipanodya, G. Ramachandran, A. K. H. Kumar, S. Srivastava, D. Deshpande, E. Nuermberger and T. Gumbo	2016	excluded at title & abstract screening
809	U.S.S.R.: Views on Population/Family Planning	B. Z. Urlanis	1970	excluded at title & abstract screening
810	Fiscal versus social responsibility: how Philip Morris shaped the public funds divestment debate	N. Wander and R. E. Malone	2006	excluded at title & abstract screening
811	HIV Infection Among Female Injection-Drug Users Recruited in Community Settings	J. K. Watters, M. J. Estilo, A. H. Kral and J. J. Lorvick	1994	excluded at title & abstract screening
812	The Protection-Neutrality Dilemma in Humanitarian Emergencies: Why the Need for Military Intervention?	C. Weil	2001	excluded at title & abstract screening
813	International Migration and Development: Indians in the Persian Gulf	M. Weiner	1982	excluded at title & abstract screening
814	The Population Debate in American Popular Magazines, 1946-90	J. R. Wilmoth and P. Ball	1992	excluded at title & abstract screening
815	Sexually Transmitted Diseases Treatment Guidelines, 2010	K. A. Workowski and S. Berman	2010	Duplicate
816	Sexually Transmitted Diseases Treatment Guidelines, 2006	K. A. Workowski and S. M. Berman	2006	Duplicate
817	Sexually Transmitted Diseases Treatment Guidelines 2002	K. A. Workowski and W. C. Levine	2002	Duplicate
818	Factors Affecting the Immunogenicity of Oral Poliovirus Vaccine: A Prospective Evaluation in Brazil and the Gambia	V. World Health Organization Collaborative Study Group on Oral Poliovirus	1995	excluded at title & abstract screening
819	Conceptions of Moral, Social-Conventional, and Personal Events among Chinese Preschoolers in Hong Kong	J. Yau and J. G. Smetana	2003	excluded at title & abstract screening
820	Young Women's Dynamic Family Size Preferences in the Context of Transitioning Fertility	S. Yeatman, C. Sennott and S. Culpepper	2013	excluded at title & abstract screening
821	New Biotechnology: Potential Problems Likely Promises [with Commentaries]	R. A. Zilinskas, P. DeForest, C. Grobstein, J. Guillemin, S. Lakoff, D. N. Leff, J. G. Perpich and William J. Trainor, Jr.	1983	excluded at title & abstract screening
822	Describing the perceptions of student nurses regarding barriers and benefits of a peer-mentorship programme in a clinical setting in KwaZulu-Natal	Zanele P. Mlaba, Waheedha Emmamally	2019	Duplicate
823	Adapting operational research training to the Rwandan context: the Intermediate Operational Research Training programme	Jackline Odhiambo, Cheryl L. Amoroso, Peter Barebwanuwe, Christine Warugaba, Bethany L. Hedt-Gauthier	2016	Duplicate
824	Community and Informal Care Providers at the Heart of Universal Health Coverage in sub-Saharan Africa: A Position Paper	Ephraim Kisangala, Etheldreda Leinyuy Mbivnjo, Bernard Ojiambo Okeah, Mohammed Azhar Khan	2021	Duplicate
825	“We need more big trees as well as the grass roots”: going beyond research capacity building to develop sustainable careers in mental health research in African countries	Lisa F. Langhaug, Helen Jack, Charlotte Hanlon, Stefan Holzer, Katherine Sorsdahl, Barbara Mutedzi, Walter Mangezi, Christopher Merritt, Atalay Alem, Robert Stewart, Chiwoza Bandawe, Rosemary Musesengwa, Melanie Abas, Dixon Chibanda, Crick Lund	2021	Duplicate
826	HIV Research Training Partnership of the University of Zambia and Vanderbilt University: Features and Early Outcomes	Wilbroad Mutale, Selestine Nzala, Holly M. Cassell, Marie H. Martin, Benjamin H. Chi, Mulenga Mukanu, Perfect Shankalala, John R. Koethe, Douglas C. Heimburger	2011	Duplicate
827	Mixed perceptions of women on care in maternal and child healthcare settings in Lilongwe, Malawi	Andrew Simwaka, Ezereth Kabuluzi, Berlington Munkhondya, Lucy Ngoma, Hlalapi Kunkeyani, Tiwonge Ethel Mbeya Munkhondya, Gladys Msiska	2012	Duplicate
828	Engaging future healthcare professionals for rural health services in South Africa: students, graduates and managers perceptions	Dumsani M. Gumede, Myra Taylor, Jane D. Kvalsvig	2013	excluded at title & abstract screening
829	A multidimensional model of mentorship for emerging health research leaders: a longitudinal qualitative multiple case study	Petra Brysiewicz, PhD, Nisha Nadesan-Reddy, FCPHM, Fatima Suleman, PhD	2014	Duplicate
830	H3Africa partnerships to empower clinical research sites to generate high-quality biological samples	Talishiea Croxton, Ndidi Agala, Emmanuel Jonathan, Olasinbo Balogun, Petronilla J. Ozumba, Enzenwa Onyemata, Shefiya Lawal, Manmak Mamven, Samuel Ajayi, Sylvia E. Melikam, Mayowa Owolabi, Bruce Ovbiagele, Dwomoa Adu, Akinlolu Ojo, Christine Beiswanger, Alash'le Abimiku	2018	excluded at title & abstract screening
831	The feasibility of a training course for clubfoot treatment in Africa: A mixed methods study.	Tracey Smythe, Rosalind Owen, Grace Le, Esperance Uwizeye, Linda Hansen, Christopher Lavy	2021	Duplicate
832	National health systems strengthening as the primary strategy to achieve Uni-versal Health Coverage in African countries	Yasir Ahmed Mohammed Elhadi, Yusuff Adebayo Adebisi, Uchechukwu Victor Abel, Ekpoh Mfonobong Daniel , Ashraf Zaghloul , Don Eliseo Lucero-Prisno III	2021	Duplicate
833	Training the Next Generation of Academic Global Neurosurgeons: Experience of the Association of Future African Neurosurgeons	Ulrick Sidney Kanmounye, Yvan Zolo, Yvan Zolo, Stéphane Nguembu, Stéphane Nguembu, Francklin Tétinou, Francklin Tétinou, Lorraine Arabang Sebopelo, Lorraine Arabang Sebopelo, Geneviève Endalle, Geneviève Endalle, Dawin Sichimba, Dawin Sichimba, Régis Takoukam, Régis Takoukam, Nathalie Ghomsi, Nathalie Ghomsi, Desmond T. Jumbam, Desmond T. Jumbam	2013	Outcome variability
834	The Evolution of the Physician Role in the Setting of Increased Non-physician Clinicians in Sub-Saharan Africa: An Insistence on Timing and Culturally-Sensitive, Purposefully Selected Skill Development; Comment on “Non-physician Clinicians in Sub-Saharan Africa and the Evolving Role of Physicians”	Agnes Binagwaho, Gabriela Sarriera, Arielle Eagan	2020	Excluded based on study design
835	Moving Ahead: Building a Strong Network Among Female Cardiovascular Clinician Scientists and Researchers in Africa	Karen Sliwa, MD, PhD, Amam Mbakwem, MBBS, Carla Carrilho, MD, PhD, Liesl Zühlke, MD, PhD, Kemi Tibazarwa, MD, PhD, Ana Mocumbi, MD, PhD	2017	Outcome variability
836	Mixed-methods evaluation of family medicine research training and peer mentorship in Lesotho	Chelsea M. McGuire, Katherine Riffenburg, Sebaka Malope, Brian Jack, Christina P.C. Borba	2017	Duplicate
837	Organizational contextual factors that predict success of a quality improvement collaborative approach to enhance integrated HIV-tuberculosis services: a sub-study of the Scaling up TB/HIV Integration trial	Santhanalakshmi Gengiah, Catherine Connolly, Nonhlanhla Yende-Zuma, Pierre M. Barker, Andrew J. Nunn, Nesri Padayatchi, Myra Taylor, Marian Loveday, Kogieleum Naidoo	2013	excluded at title & abstract screening
838	Factors associated with retention intentions among Isibindi child and youth care workers in South Africa: results from a national survey	Tonya R. Thurman, Tory M. Taylor, Johanna Nice, Brian Luckett, Myra Taylor, J. D. Kvalsvig	2016	excluded at title & abstract screening
839	Needs of Young African Neurosurgeons and Residents: A Cross-Sectional Study	Ulrick S. Kanmounye, Faith C. Robertson, Nqobile S. Thango, Alvin Nah Doe, Nourou Dine Adeniran Bankole, Pape Aicha Ginette, Solomon Ondoma, James A. Balogun, Isabella Opoku, Luxwell Jokonya, Thioub Mbaye, Zarina A. Shabhay, Ahmed M. Ashour, Ana Cristina Veiga Silva, Beverly Cheserem, Claire Karekezi, Fahd Derkaoui Hassani, Nesrine Mentri, Tsegazeab Laeke, Abenezer Tirsit Aklilu, Samuila Sanoussi…	2014	excluded at title & abstract screening
840	Financial management skills of nurse managers in the Eastern Region of Ghana	Yennuten Paarima, Atswei Adzo Kwashie, Adelaide Maria Ansah Ofei	2013	excluded at title & abstract screening
841	Use of task-shifting to rapidly scale-up HIV treatment services: experiences from Lusaka, Zambia	Chi Harmony F, Mwango Albert, Chi Benjamin H, Chapula Bushimbwa, Morris Mary B, Mwanza Joyce, Manda Handson, Bolton Carolyn, Pankratz Debra S, Stringer Jeffrey SA, Reid Stewart E	2019	excluded at title & abstract screening
842	A mixed methods approach to exploring the moderating factors of implementation fidelity of the integrated chronic disease management model in South Africa	Limakatso Lebina, Tolu Oni, Olufunke A. Alaba, Mary Kawonga	2021	excluded at title & abstract screening
843	Leading from all levels: building supply chain leadership capacity in Equateur Province, Democratic Republic of Congo	Nora Phillips-White, Eomba Motomoke, Freddy Nkosi, Jessica Crawford, Bvudzai Priscilla Magadzire, Erin Larsen-Cooper, Franck Biayi	2016	excluded at title & abstract screening
844	Medical laboratory accreditation in a resource-limited district health centre laboratory, Addis Ababa, Ethiopia	Daniel M. Desalegn, Boja D. Taddese, Nebiyou Yemanebrhane, Mulye S. Getahun, Kumera T. Kitila, Tariku T. Dinku, Kassahun D. Asferie, Elizabeth A. Wolde, Gemechis B. Tura, Tilahun B. Mersha, Alemayhu W. Rorissa, Daniel D. Wondimagegnehu, Tinsae K. Hailu, Abrham T. Bika	2013	excluded at title & abstract screening
845	Prevention of mother to child transmission lay counsellors: Are they adequately trained?	Catherine H. Thurling, Candice Harris	2019	Duplicate
846	Barriers and facilitators to implementing bubble CPAP to improve neonatal health in sub-Saharan Africa: a systematic review	Mai-Lei Woo Kinshella, Celia R. Walker, Tamanda Hiwa, Marianne Vidler, Alinane Linda Nyondo-Mipando, Queen Dube, David M. Goldfarb, Kondwani Kawaza	2011	Duplicate
847	Group Mentorship Model to Enhance the Efficiency and Productivity of PhD Research Training in Sub-Saharan Africa	Yukari C. Manabe, Harriet Nambooze, Elialilia S. Okello, Moses R. Kamya, Elly T. Katabira, Isaac Ssinabulya, Mark Kaddumukasa, Yvonne Nabunnya, Robert C. Bollinger, Nelson K. Sewankambo	2018	Include
848	Factors associated with research productivity in higher education institutions in Africa: a systematic review [version 1; peer review: 2 approved, 1 approved with reservations]	Dieudonne Uwizeye, Florah Karimi, Caroline Thiong'o, Jackline Syonguvi, Vollan Ochieng, Francis Kiroro, Alex Gateri, Anne M. Khisa, Hesborn Wao	2019	Duplicate
849	Research e-Mentorship for early-career family physicians in sub-Saharan Africa: evaluation of a pilot programme	Maame Araba E Buadu, MBChB, Alexandra van Waes, Kenneth Yakubu, MPhil, Pius Ameh, FWACP, Bolatito B Fatusin, FMCFM, Hithaishini Kodicherla, MPH, Brian W Jack, MD, Nancy A Scott, DrPH, Chelsea M McGuire, MD	2021	Duplicate
850	Thetha Nami: participatory development of a peer-navigator intervention to deliver biosocial HIV prevention for adolescents and youth in rural South Africa	Maryam Shahmanesh, Nonhlanhla Okesola, Natsayi Chimbindi, Thembelihle Zuma, Sakhile Mdluli, Nondumiso Mthiyane, Oluwafemi Adeagbo, Jaco Dreyer, Carina Herbst, Nuala McGrath, Guy Harling, Lorraine Sherr, Janet Seeley	2018	Duplicate
851	What is the research experience of young scientists in South Africa?	Aletta E. Schutte, Caradee Y. Wright, Genevieve Langdon, Christine Lochner, Bronwyn Myers		excluded at title & abstract screening
852	Meeting report: ‘How do I incorporate research into my family practice?’: Reflections on experiences of and solutions for young family doctors	Kenneth Yakubu, Maria C. Colon-Gonzalez, Kyle Hoedebecke, Vasiliki Gkarmiri, Nagwa N. Hegazy, Olugbemi O. Popoola	2017	Excluded based on study design
853	Healthcare workers’ experiences regarding scaling up of training on integrated disease surveillance and response (IDSR) in Uganda, 2016: cross sectional qualitative study	Lydia Nakiire, Ben Masiira, Christine Kihembo, Edson Katushabe, Nasan Natseri, Immaculate Nabukenya, Innocent Komakech, Issa Makumbi, Okot Charles, Francis Adatu, Miriam Nanyunja, Peter Nsubuga, Solomon Fisseha Woldetsadik, Patrick Tusiime, Ali Ahmed Yahaya, Ibrahima Socé Fall, Alemu Wondimagegnehu	2020	Outcome variability
854	Biosafety and biosecurity capacity building: insights from implementation of the NUITM-KEMRI biosafety training model	Betty Muriithi, Martin Bundi, Amina Galata, Gabriel Miringu, Ernest Wandera, Cyrus Kathiiko, Erick Odoyo, Martha Kamemba, Evans Amukoye, Sora Huqa, Mohammad Shah, Shingo Inoue, Yoshio Ichinose	2021	Outcome variability
855	Child Mental Health in HIV-Impacted Low-Resource Settings in Developing Countries-Global Research Fellowship: A Research Training Program Protocol	Fred M. Ssewamala, Ozge Sensoy Bahar, Noeline Nakasujja, Betsy Abente, Proscovia Nabunya, Laura Peer, Lily Zmachinski, Suzanne Fragale, Mary M. McKay	2021	excluded at title & abstract screening
856	Post-training and mentorship experiences of KidzAlive-trained healthcare workers at primary healthcare facilities in KwaZulu-Natal, South Africa	Chipo Mutambo, Kemist Shumba, Khumbulani W. Hlongwana	2021	Duplicate
857	Mentorship needs at academic institutions in resource-limited settings: a survey at makerere university college of health sciences	Nakwagala Fred, Aizire Jim, Kintu Kenneth, Byakika-Kibwika Pauline, Nakanjako Damalie, Luzige Simon, Namisi Charles, Mayanja-Kizza Harriet, Kamya Moses R	2020	Duplicate
858	Strategic establishment of an International Pharmacology Specialty Laboratory in a resource-limited setting	Takudzwa J. Mtisi, Charles Maponga, Tsitsi G. Monera-Penduka, Tinashe Mudzviti, Dexter Chagwena, Faithful Makita-Chingombe, Robin DiFranchesco, Gene D. Morse	2018	excluded at title & abstract screening
859	Research capacity building integrated into PHIT projects: leveraging research and research funding to build national capacity	Bethany L. Hedt-Gauthier, Roma Chilengi, Elizabeth Jackson, Cathy Michel, Manuel Napua, Jackline Odhiambo, Ayaga Bawah, with input from the AHI PHIT Partnership Collaborative	2010	Outcome variability
860	Cross-Sectional Survey of Former International Emergency Medicine Fellows 2010–19	Shama Patel, Alyssa Green, Michelle Feltes, Heike Geduld, Andrea G. Tenner	2013	Outcome variability
861	The Sub-Saharan Africa Regional Partnership (SHARP) for Mental Health Capacity Building: a program protocol for building implementation science and mental health research and policymaking capacity in Malawi and Tanzania	Christopher Fittipaldi Akiba, Vivian Go, Victor Mwapasa, Mina Hosseinipour, Bradley Neil Gaynes, Alemayehu Amberbir, Michael Udedi, Brian Wells Pence		Duplicate
862	Specialty career preferences among final year medical students at Makerere University College of health sciences, Uganda: a mixed methods study	Job Kuteesa, Victor Musiime, Ian G. Munabi, Aloysius G. Mubuuke, Robert Opoka, David Mukunya, Sarah Kiguli	2007	excluded at title & abstract screening
863	Exploring Clinical Supervision Model Employed by Qualified Nursing Staff at Mbarara Regional Referral Hospital and Its Contribution to Students’ Competencies.	Mark Opio	2016	Intervention not focused on health research mentorship
864	Implementation of Online Research Training and Mentorship for Sub-Saharan African Family Physicians	Chelsea M. McGuire, Bolatito B. Fatusin, Hithaishini Kodicherla, Kenneth Yakubu, Pius Ameh, Alexandra van Waes, Ethan Rhoad, Brian W. Jack, Nancy A. Scott	2017	Duplicate
865	The perceptions of professional nurses on student mentorship in clinical areas: A study in Polokwane municipality hospitals, Limpopo province	Chokwe M. Setati, Zerish Z. Nkosi	2012	Duplicate
866	Using standard and institutional mentorship models to implement SLMTA in Kenya	Ernest P. Makokha, Samuel Mwalili, Frank L. Basiye, Clement Zeh, Wilfred I. Emonyi, Raphael Langat, Elizabeth T. Luman, Jane Mwangi	2021	Intervention not focused on health research mentorship
867	Registrar wellness in Botswana: Measuring burnout and identifying ways to improve wellness	K Westmoreland, E Lowenthal, R Finalle, L Mazhani, M Cox, J Mwita, S Mphele, C Turner, A Steenhoff	2018	Duplicate
868	How Effective are Mentoring Programs for Improving Health Worker Competence and Institutional Performance in Africa? A Systematic Review of Quantitative Evidence	Feyissa GT, Balabanova D, Woldie M	2021	excluded at title & abstract screening
869	Increasing human resource capacity in African countries: A nursing and midwifery Research Summit	Carolyn Sun, Yu-hui Ferng, Belinda Gombachika, Sabina Wakasiaka, Juliana Misore, Kenrick Cato, Grace Omoni, Hester Klopper, Address Malata, Jennifer Dohrn, Elaine Larson	2011	excluded at title & abstract screening
870	Global teaching and training initiatives for emerging cohort studies	Jessica K. Paulus, Rocío Santoyo-Vistrain, David Havelick, Amy Cohen, Robert Kalyesubula, Ikeoluwapo O. Ajayi, Jens G. Mattsson, Hans-Olov Adami, Shona Dalal	2014	Intervention not focused on health research mentorship
871	Developing a model for integrating sexual and reproductive health services with HIV prevention and care in KwaZulu-Natal, South Africa	Cecilia Milford, Fiona Scorgie, Letitia Rambally Greener, Zonke Mabude, Mags Beksinska, Abigail Harrison, Jennifer Smit	2002	Duplicate
872	Strengthening Human Immunodeficiency Virus and Tuberculosis Prevention Capacity among South African Healthcare Workers: A Mixed Methods Study of a Collaborative Occupational Health Program	Alexandre Liautaud, Prince A. Adu, Annalee Yassi, Muzimkhulu Zungu, Jerry M. Spiegel, Angeli Rawat, Elizabeth A. Bryce, Michelle C. Engelbrecht	2021	excluded at title & abstract screening
873	Gender-based analysis of factors affecting junior medical students’ career selection: addressing the shortage of surgical workforce in Rwanda	Grace Kansayisa, Sojung Yi, Yihan Lin, Ainhoa Costas-Chavarri	2018	excluded at title & abstract screening
874	Gender discrepancy in research activities during radiology residency	Federica Vernuccio, Monika Arzanauskaite, Sevcan Turk, Estefania Terrazas Torres, Joanna Marie D. Choa, Ashlesha Satish Udare, Dina Haroun, Maria Mercedes Serra, Susan Shelmerdine, Bayarbaatar Bold, Jae Seok Bae, Eduardo Estades Romero, Valérie Vilgrain	2016	Intervention not focused on health research mentorship
875	Advancing collaborations in health research and clinical trials in Sub-Saharan Africa: development and implementation of a biostatistical collaboration module in the Masters in Biostatistics Program at Stellenbosch University	Tonya M. Esterhuizen, Guowei Li, Taryn Young, Jie Zeng, Rhoderick Machekano & Lehana Thabane	2020	Duplicate
876	Gender Differences in the Effect of Family Structure on Educational Outcomes Among Nigerian Youth	Clifford Odimegwu, Oluwaseyi Dolapo Somefun, Joshua Akinyemi	2007	excluded at title & abstract screening
877	Bridging the gender equality gap in STEM to transform the pipeline in Africa: the African Research Academies for Women (ARA-W) summer research programme	Yvonne Commodore-Mensah, PhD, Seun Shokunbi, Adaobi Okocha, MPH, Olatide Omojaro, Sope Oguntuyo, MD, Janessa Aneke, MPH, Efe Chantal Ghanney, MD, Melrose Huang, Jessica Asante, BS, Paule Valery Joseph, PhD, Kwadwo Sarpong, BS	2013	Duplicate
878	Building sustainable research capacity at higher learning institutions in Tanzania through mentoring of the Young Research Peers	Emmanuel Balandya, Bruno Sunguya, Daniel W. Gunda, Benson Kidenya, Tumaini Nyamhanga, Irene K. Minja, Michael Mahande, Blandina T. Mmbaga, Stephen E. Mshana, Kien Mteta, John Bartlett, Eligius Lyamuya	2018	Graded high risk of bias
879	Rwandan primary healthcare providers’ perception of their capability in the diagnostic practice	Ditte L. Weber, Vincent K. Cubaka, Per Kallestrup, Susanne Reventlow, Michael Schriver	2020	excluded at title & abstract screening
880	Attracting, equipping and retaining young medical doctors in HIV vaccine science in South Africa	Danna Flood, Melissa Wallace, Kimberly Bloch, James Kublin, Linda-Gail Bekker	2015	Duplicate
881	Exploring gaps, strategies and solutions for primary care research mentorship in the African context: A workshop report	Chelsea M. McGuire, Kenneth Yakubu, Nana K. Ayisi-Boateng, Keneilwe Motlhatlhedi, Pius Ameh, Bola B. Fatusin, Martha Makwero, Louis S. Jenkins	2004	Duplicate
882	Critical success factors for Vietnamese laboratories striving to implement quality management systems	Cathy Robinson, James Johnson, Katy Yao, Hien Bui	2011	excluded at title & abstract screening
883	Experiences and mentoring needs of novice nurse educators at a public nursing college in the Eastern Cape	Khanyisa Sodidi, Sihaam Jardien-Baboo	2021	Duplicate
884	Mentorship and coaching to support strengthening healthcare systems: lessons learned across the five Population Health Implementation and Training partnership projects in sub-Saharan Africa	Anatole Manzi, Lisa R. Hirschhorn, Kenneth Sherr, Cindy Chirwa, Colin Baynes, John Koku Awoonor-Williams, the AHI PHIT Partnership Collaborative	2009	Duplicate
885	Identifying advocacy strategies, challenges and opportunities for increasing domestic health policy and health systems research funding in Nigeria: Perspectives of researchers and policymakers	Okedo-Alex I.N., Akamike I.C., Olisaekee G.O., Okeke C.C., Uneke C.J.	2021	Duplicate
886	Health technology assessment in sub-Saharan Africa: a descriptive analysis and narrative synthesis	Hollingworth S., Fenny A.P., Yu S.-Y., Ruiz F., Chalkidou K.	2021	Duplicate
887	Mapping services at two Nairobi County primary health facilities: identifying challenges and opportunities in integrated mental health care as a Universal Health Coverage (UHC) priority	Kumar M., Nyongesa V., Kagoya M., Mutamba B.B., Amugune B., Krishnam N.S., Wambua G.N., Petersen I., Gachuno O., Saxena S.	2021	excluded at title & abstract screening
888	A cluster-randomized controlled trial to improve the quality of integrated HIV-tuberculosis services in primary healthcareclinics in South Africa	Gengiah S., Barker P.M., Yende-Zuma N., Mbatha M., Naidoo S., Taylor M., Loveday M., Mhlongo M., Jackson C., Nunn A.J., Padayatchi N., Karim S.S.A., Naidoo K.	2021	excluded at title & abstract screening
889	Strengthening capacity for clinical research in sub-Saharan Africa: partnerships and networks	Nyirenda T., Bockarie M., Machingaidze S., Nderu M., Singh M., Fakier N., Habarugira J.-M., Beattie P., Pandya L., Jajkowicz D., Yazdanpanah Y., Hankins C., Makanga M.	2021	Graded high risk of bias
890	Key opportunities and future direction for drug utilization research in Africa	Meyer J.C., Fadare J.O., Kgatlwane J., Matlala M., Naikaku-Hango E., Afriyie D.K., Godman B., Truter I., Burger J.R., Horne L., Salas M.	2021	Duplicate
891	SNO 2020 diversity survey: defining demographics, racial biases, career success metrics and a path forward for the field of neuro-oncology	Chukwueke U.N., Vera E., Acquaye A., Hervey-Jumper S.L., Odia Y., Klesse L.J., Dunbar E., Sharma A., Fonkem E., Thomas A.A., Werbowetski-Ogilvie T.E., Camelo-Piragua S., Gatson N.T.N., de la Fuente M.I., Armstrong T.S., Porter A.B., Jackson S.	2021	Outcome variability
892	The Demographic and Health Surveys Faculty Fellows Program: Successes, Challenges, and Lessons Learned	Wang W., Assaf S., Pullum T., Kishor S.	2021	Duplicate
893	Global health diplomacy: Provision of specialist medical services in the Republic of Botswana	Thokwane K., Baines L.S., Mehjabeen D., Jindal R.M.	2021	Duplicate
894	Integrating primary care and public health to enhance response to a pandemic	Kinder K., Bazemore A., Taylor M., Mannie C., Strydom S., George J., Goodyear-Smith F.	2021	excluded at title & abstract screening
895	Health research in the Syrian conflict: opportunities for equitable and multidisciplinary collaboration	Ekzayez A., Olabi A., Douedari Y., Meagher K., Bowsher G., Farhat B., Patel P.	2021	excluded at title & abstract screening
896	Building capacities in research for blood services in Africa	Mapako T., Tagny C.T., Laperche S., Bates I., Murphy E.L.	2021	Outcome variability
897	A strategy for the next decade to address data deficiency in neglected biodiversity	Hochkirch A., Samways M.J., Gerlach J., Böhm M., Williams P., Cardoso P., Cumberlidge N., Stephenson P.J., Seddon M.B., Clausnitzer V., Borges P.A.V., Mueller G.M., Pearce-Kelly P., Raimondo D.C., Danielczak A., Dijkstra K.-D.B.	2020	excluded at title & abstract screening
898	"The staff are not motivated anymore": Health care worker perspectives on the Integrated Management of Childhood Illness (IMCI) program in the Philippines	Reñosa M.D.C., Bärnighausen K., Dalglish S.L., Tallo V.L., Landicho-Guevarra J., Demonteverde M.P., Malacad C., Bravo T.A., Mationg M.L., Lupisan S., McMahon S.A.	2021	excluded at title & abstract screening
899	When silence goes viral, Africa sneezes! A perspective on Africa's subdued research response to COVID-19 and a call for local scientific evidence	Gwenzi W., Rzymski P.	2020	excluded at title & abstract screening
900	Identifying challenges and recommendations for advancing global mental health implementation research: A key informant study of the National Institute of Mental Health Scale-Up Hubs	Naslund J.A., Kalha J., Restivo J.L., Amarreh I., Callands T., Chen H., Gomez-Restrepo C., Hamoda H.M., Kapoor A., Levkoff S., Masiye J., Oquendo M.A., Patel V., Petersen I., Sensoy Bahar O., Shields-Zeeman L., Ssewamala F.M., Tugnawat D., Uribe-Restrepo J.M., Vijayakumar L., Wagenaar B.H., Wainberg M.L., Wissow L., Wurie H.R., Zimba C., Pathare S.	2021	Duplicate
901	Establishing a postgraduate programme in nutritional epidemiology to strengthen resource capacity, academic leadership and research in the democratic republic of Congo	Ali M.M., Haskins L., John V., Hatløy A., Luthuli S., Mapumulo S., Engebretsen I.M.S., Tylleskär T., Mutombo P., Horwood C.	2021	Intervention not focused on health research mentorship
902	Covid-19 non-pharmacological public health response: Adapting virtual support to optimize peer (Thetha Nami) delivery of HIV prevention and care to adolescents and young adults in rural KwaZulu-Natal	Zuma T., Hlongwane S., Xulu S., Okesola N., Msane S., Herbst C., Dreyer J., Odeagbo O., Chimbindi N., McGrath N., Harling G., Sherr L., Seeley J., Shahmanesh M.	2021	excluded at title & abstract screening
903	The role of mentoring in research ecosystems in Sub-Saharan Africa: Some experiences through the CARTA opportunity	Somefun O.D., Adebayo K.O.	2021	Duplicate
904	Strengthening capacity for cancer research in conflict settings: Key informant insights from the middle east	Abdul-Sater Z., Menassa M., El Achi N., Abdul-Khalek R.A., Abu-Sittah G., Mukherji D.	2021	Duplicate
905	The role of the HBCU pipeline in diversifying the STEM workforce: Training the next generation of drug delivery researchers	Smith K.C., Geddis D., Dumas J.	2021	excluded at title & abstract screening
906	State of Research Quality and Knowledge Transfer and Translation and Capacity Strengthening Strategies for Sound Health Policy Decision-Making in Palestine	AlKhaldi M., Meghari H., Jillson I.A., Alkaiyat A., Tanner M.	2021	Duplicate
907	Implementing nutrition screening in medical and surgical patients; expanding the role of dietitians as change agents	Keller H., Morrison-Koechl J., Laur C.	2021	excluded at title & abstract screening
908	Barriers and Considerations for Diagnosing Rare Diseases in Indigenous Populations	D'Angelo C.S., Hermes A., McMaster C.R., Prichep E., Richer E., van der Westhuizen F.H., Repetto G.M., Mengchun G., Malherbe H., Reichardt J.K.V., Arbour L., Hudson M., du Plessis K., Haendel M., Wilcox P., Lynch S.A., Rind S., Easteal S., Estivill X., Thomas Y., Baynam G.	2020	excluded at title & abstract screening
909	The global diet and activity research (GDAR) network: a global public health partnership to address upstream NCD risk factors in urban low and middle-income contexts	Oni T., Assah F., Erzse A., Foley L., Govia I., Hofman K.J., Lambert E.V., Micklesfield L.K., Shung-King M., Smith J., Turner-Moss E., Unwin N., Wadende P., Woodcock J., Mbanya J.C., Norris S.A., Obonyo C.O., Tulloch-Reid M., Wareham N.J., Bennett N., Brugulat A., Guthrie-Dixon N., Hambleton I., Lebar K., Mabena G., Mapa C., Mogo E., Mba C., Motlhalhedi M., Musuva R., Odunitan-Wayas F.A., Okop K.…	2020	Outcome variability
910	Self-concepts and interpersonal relations hips among non teaching staff of the University OF Abuja: Implications for job satisfaction and performance	Benedict Oyifioda Onyilo Isaiah Iornenege Shamo	2019	excluded at title & abstract screening
911	Mentors’ and student nurses’ experiences of the clinical competence assessment tool	M. Sserumaga A.G. Mubuuke J. Nakigudde I.G. Munabi R.B. Opoka S. Kiguli	2020	excluded at title & abstract screening
912	Predictors of pediatric surgeons’ career satisfaction: a national survey	Stjepan Višnjić Božidar Zupančič Mirko Žganjer	2016	excluded at title & abstract screening
913	Knowledge and practices of health practitioners on treatment of Buruli ulcer in the Mbonge, Ekondo Titi and Muyuka Health Districts, South West Region, Cameroon	Frankline Sanyuy Nsai Samuel Nambile Cumber Ngwayu Claude Nkfusai Vecheusi Zennobia Viyoff Nkemngu Blake Afutendem Rosaline Yumumkah Cumber Joyce Mahlako Tsoka-Gwegweni Jane-Francis Tata Kihla Akoachere	2018	excluded at title & abstract screening
914	Challenges Facing Surgical Training in the Great Lakes Region in Sub-Saharan Africa: a Review Article	M Galukande S Luboga E Elobu	2013	excluded at title & abstract screening
915	9th International Blood Transfusion Congress: Arusha, Tanzania 2018 - Haemovigilance	Seck M, Loum M, Faye B, Senghor A, Guéye Y, Sy D, Sall A, Gadji M, Touré A, Diop S	2018	Duplicate
916	The Evaluation of the subtropical crops extension and advisory service (subtrop) as perceived by farmer members in the subtropical regions, South Africa	WA Stones SE Terblanché	2012	Non human health research
917	Beyond stereotypes: Working to improve lives and livelihoods of young persons with intellectual disabilities: A qualitative study	I.D. Ebuenyi I. Gitonga L. W. Kamau E. V. Syurina	2021	Duplicate
918	Subjective experience of depressed mood among medical students at the University of Pretoria	L van Niekerk AJ Viljoen P Rischbieter L Scribante	2008	excluded at title & abstract screening
919	Implementation of Broad-Based Black Economic Empowerment in construction: A South African metropolitan area study	F Emuze R Adlam	2013	excluded at title & abstract screening
920	A comparative analysis of two land reform models: The Mashishimale Farm Management Model and the Nkumbuleni Strategic Partnership Model, South Africa	SE Terblanché JB Stevens MG Sekgota	2014	Duplicate
921	Developing soccer coaches in South Africa through mentoring	AK Isabirye J Surujlal	2011	excluded at title & abstract screening
922	The Achilles’ heel of prevention to mother-to-child transmission of HIV: Protocol implementation, uptake, and sustainability	Violeta J. Rodriguez Richard P. LaCabe C. Kyle Privette K.Marie Douglass Karl Peltzer Gladys Matseke Audrey Mathebula Shandir Ramlagan Sibusiso Sifunda Guillermo “Willy” Prado Viviana Horigian Stephen M. Weiss Deborah L. Jones	2017	excluded at title & abstract screening
923	Supervision practices in library and information science postgraduate research in Nigeria and South Africa	Scholastica Chizoma Ukwoma, Patrick Ngulube	2021	excluded at title & abstract screening
924	Challenges facing newly established quantitysurveying firms to secure tenders in South Africa	Hletela Mishiyi, Roy Cumberlege, Fanie Buys	2021	excluded at title & abstract screening
925	AN INDIGENOUS KNOWLEDGE INSPIRED TEACHER PILOT MENTORING SCHEME IN BOTSWANA: A PROPOSAL	Pedzani Perci Monyatsi, Paul T. Nleya	2004	excluded at title & abstract screening
926	Stressors and coping strategies among physiotherapy students: Towards an integrated support structure	Elizabeth C. Janse van Vuuren, Karen Bodenstein, Mariette Nel	2019	excluded at title & abstract screening
927	Investigating best practices in teaching and learning at a rural university	Phellecy N. Lavhelani, Dovhani Reckson Thakhathi, Ndileleni Paulinah Mudzielwana, Fhatuwani Ravhuhali	2020	excluded at title & abstract screening
928	From the editors: Supporting mentorship at grass roots	Susan Parkes	2018	excluded at title & abstract screening
929	Competence developmental needs of newly appointed nurse educators during the mentoring process	E Seekoe	2013	Outcome variability
930	Professional nurses’ perception of their clinical teaching role at a rural hospital in Lesotho	C N Nyoni, A J Barnard	2016	excluded at title & abstract screening
931	Is Law science?	MC Roos	2015	Duplicate
932	Research priority setting for health policy and health systems strengthening in Nigeria: The policymakers and stakeholders perspective and involvement	CJ Uneke, AE Ezeoha, CD Ndukwe, PG Oyibo, F Onwe, BK Aulakh	2014	excluded at title & abstract screening
933	Quality of Teaching Provided by Surgical Residents: An Evaluation of the Perception of Medical Students	JG Makama, EA Ameh	2014	excluded at title & abstract screening
934	An Assessment of the Impact of the Mentoring Programme on Student Performance	Langutani Mary Masehela, Memory Mabika	2017	excluded at title & abstract screening
935	Challenges Facing Supervisors and Students in the Process of Writing Theses/Dissertations under ODL: Experiences from The Open University of Tanzania	M Bushesha, H Mtae, J Msindai, S Mbogo	2014	excluded at title & abstract screening
936	Opportunities for Strategic Use of E-Learning in Scaling Up Disaster Management Capacity in Eastern Africa: A Descriptive Analysis	R W Mayega, D Elzie, D Sebuwufu, J Kiguli, W Bazeyo	2014	Duplicate
937	Credit Demand Amongst Farmers in Mukono District, Uganda	GW Ssonko, M Nakayaga	2015	excluded at title & abstract screening
938	Women and Liberal Peacebuilding in Post- Conflict Northern Uganda: community social work agenda revisited?	Eric Awich Ochen	2017	excluded at title & abstract screening
939	A situational analysis of child and adolescent mental health services in Ghana, Uganda, South Africa and Zambia	S Kleintjes, C Lund, AJ Flisher	2010	Duplicate
940	Student support in the mental health context: A structured review	Elsie Sophia Janse van Rensburg	2019	excluded at title & abstract screening
941	Wisdom and narrative: Dealing with complexity and judgement in translator education	J Marais	2009	Duplicate
942	Releasing Higher Education from its elitist captivity: The change agency of Unisa’s Chance 2 Advance programme	Genevieve James	2021	excluded at title & abstract screening
943	Genre-Based Approach to the Analysis of Introductions in Doctoral Seminars of the Department of English, Unizik, Awka	Chinwe Ezeifeka	2021	excluded at title & abstract screening
944	Nurse Managers’ Perception of Mentoring Community Service Nurses in North West Province, South Africa	Lauren M. Golden, Lee Fairlie, Freda Might, Stina Mojela, Dorothy Motsamai, Suzan Motshepe, Enoch Manyame, Craig Parker, Helen Rees, Gloria Maimela, Matthew F. Chersich	2018	Duplicate
945	Mental health, intimate partner violence and HIV	N Woollett, A M Hatcher	2016	excluded at title & abstract screening
946	Filling gaps and expanding spaces – voices of student teachers on their developing teacher identity	William J Fraser	2018	excluded at title & abstract screening
947	Organisational capacities and management of agricultural extension services in Nigeria: current status	K Davis, K Lion, T Arokoyo	2019	excluded at title & abstract screening
948	Factors associated with unfavourable tuberculosis treatment outcomes in Lusaka, Zambia, 2015: a secondary analysis of routine surveillance data	Francis Hamaimbo Nanzaluka, Sylvia Chibuye, Clara Chola Kasapo, Nelia Langa, Sulani Nyimbili, Given Moonga, Nathan Kapata, Ramya Kumar, Gershom Chongwe	2019	excluded at title & abstract screening
949	Get it Together: South Africa's Mineral Policy and its Regulatory Regime	SV Rungan	2015	excluded at title & abstract screening
950	Budgeting and Performing Arts Management in Nigeria: Valuated Concerns	E Essien	2014	excluded at title & abstract screening
951	Model of sustainable private forest management in Yogyakarta Special Regency, Indonesia	Budi Widayanto, Ravik Karsidi, Kusnandar Kusnandar, Joko Sutrisno	2019	excluded at title & abstract screening
952	Leadership in the Management Institutes: An Exploration of the Experiences of Women Directors	Rajib Lochan Dhar	2008	excluded at title & abstract screening
953	Developing a Framework Strategy for Supporting Radiographers in the Clinical Supervision of Radiography Students in Zambia: A Mixed Methods Study	Osward Bwanga	2020	excluded at title & abstract screening
954	Scaling up a surgical residency program in Rwanda	Jennifer Rickard, R Ssebuufu, P Kyamanywa, G Ntakiyiruta	2016	excluded at title & abstract screening
955	Dermatology nursing in a rural area - the Overberg experience	D Cloete	2013	excluded at title & abstract screening
956	Gender Integration in the Management of the Lake Victoria Fisheries	C Lwenya, B Mbilingi, J Luombo, E Yongo	2009	excluded at title & abstract screening
957	Organising South African industry-university partnership programmes for viability	N Dlamini	2001	Duplicate
958	Factors associated with low birth weight among neonates born at Olkalou District Hospital, Central Region, Kenya	OM Muchemi	2015	Duplicate
959	Designing the South African Higher Education system for student success	Ian Scott	2018	Duplicate
960	Teaching practice experiences of nursing students: a comparison between direct entry and generic students of department of nursing science, University of Calabar	Mary Achi Mgbekem	2016	excluded at title & abstract screening
961	A framework for acquisition, transfer and preservation of knowledge of traditional healing in South Africa: a case of Limpopo province	J. R. Maluleka	2018	excluded at title & abstract screening
962	Emerging infectious disease preparedness and response in healthcare: perspectives from COVID-19 and the role of College-Learnt Microbiology	J. Tonui	2021	excluded at title & abstract screening
963	Master’s degree studies: Expectations versus reality	C. H. Swanepoel	2010	excluded at title & abstract screening
964	Student-teachers’ commitment to teaching and intentions to enter the teaching profession in Tanzania	Ikupa Moses	2019	excluded at title & abstract screening
965	Sustainability of the South African Livestock Sector towards 2050 Part 2: Challenges, changes and required implementations	HH Meissner	2014	excluded at title & abstract screening
966	Step-Wise Accreditation of blood transfusion services in Africa	L Bust	2019	excluded at title & abstract screening
967	An empirical analysis of a private company’s corporate social investment in SMME development in South Africa	E Swanepoel	2010	excluded at title & abstract screening
968	Human Resource Challenges to Integrating HIV Pre-Exposure Prophylaxis (PrEP) into the Public Health System in Kenya: A Qualitative Study	N Mack	2015	Duplicate
969	The Contribution of Environmental Factors to the Professional Success of Women	M Doubell	2013	excluded at title & abstract screening
970	Emergent frameworks of research teaching and learning in a cohort-based doctoral programme	M Samuel	2011	Duplicate
971	Challenges in international collaboration in child and adolescent psychiatry	Hesham M Hamoda	2010	Duplicate
972	Reconstruction of pastoral and theological education in tropical Africa: A review of the case of St. Andrew’s College, Kabare	Julius M. Gathogo	2018	Duplicate
973	The effectiveness of local business service centres in disseminating information to woman entrepreneurs in Gauteng, South Africa	EG Chiloane-Tsoka	2011	Duplicate
974	Job Satisfaction and its Influential Factors in Dental Academic Members in Tehran, Iran	B Seraj	2015	excluded at title & abstract screening
975	Clinical Practice Realities: World and African Perspectives	O Bazirete	2015	excluded at title & abstract screening
976	An evidence-based policy brief: improving the quality of postnatal care in mothers 48 hours after childbirth	Betty Sakala	2019	excluded at title & abstract screening
977	Trauma, resilience and vulnerability to PTSD: A review and clinical case analysis	David Edwards	2006	excluded at title & abstract screening
978	Quality of Primary Health Care during COVID-19 Pandemic in Addis Ababa Ethiopia: Patients-side and facility level assessment	Berhan Tassew	2021	excluded at title & abstract screening
979	Experiences of first-year students with using English Second Language for Teaching and Learning at a Rural Based University in a democratic South Africa	Mpho Mutepe	2021	excluded at title & abstract screening
980	Tackling the grassroots: appraisal of career choice and prospects of the students at a medical school in Tanzania	Afadhali D. Russa	2017	excluded at title & abstract screening
981	Youths navigating social networks and social support systems in settings of chronic crisis: the case of youth-headed households in Rwanda	Laura May Lee	2012	excluded at title & abstract screening
982	Towards designing a new agricultural extension service for the Eastern Cape Province: A perception analysis	JA van Niekerk	2009	excluded at title & abstract screening
983	Staging Roberto Bonati’s The Blanket of the Dark: A Twenty-first Century Vision of ‘The Scottish Play’ M Duby	M Duby	2010	excluded at title & abstract screening
984	Building ways and dreams: remembering Prof. David Rubadiri	Asante Lucy Mtenje	2019	excluded at title & abstract screening
985	Exploring community-based training opportunities for dental therapy students in non-governmental and private sectors in KwaZulu-Natal Province, South Africa	I Moodley	2018	excluded at title & abstract screening
986	Evaluating the impact and potential of the chemical sciences in catalysing the economic development through potential chemical entrepreneurship in Lesotho	Mosotho J. George	2017	excluded at title & abstract screening
987	Challenges faced by western-modelled residential care institutions in preparing the residents for meaningful re-integration into society: A case study of a Harare-based children’s home	C Dziro	2013	excluded at title & abstract screening
988	Transforming workplace culture using person-centered leadership in a Nursing Education Institution in South Africa	Q. Masimula	2020	excluded at title & abstract screening
989	Report on the ISBT Academy Day Haemovigilance Workshop	J Ansah	2019	excluded at title & abstract screening
990	Manifestations and impacts of corruption on democratic governance in Nigeria	Muyiwa Olabode Okunola	2019	excluded at title & abstract screening
991	Information and Communication Technology (ICT) graduates and challenges of employability: A conceptual framework for enhancing employment opportunities in South Africa	Kenneth Nwanua Ohei	2019	excluded at title & abstract screening
992	The Ethiopian Health Information System: Where are we? And where are we going?	Girma Taye	2021	excluded at title & abstract screening
993	Effect of Light Curing Unit Characteristics on Light Intensity Output, Depth of Cure and Surface Micro-Hardness of Dental Resin Composite	BA Kassim	2013	excluded at title & abstract screening
994	Understanding the Characteristics of Adaptability and Multi-functionality in Buildings of the Future	Ania Daniel Etteh	2016	excluded at title & abstract screening
995	Reasons for Intrauterine Device Use, Discontinuation and Non-Use in Malawi: A Qualitative Study of Women and their Partners	Amy G. Bryant	2016	excluded at title & abstract screening
996	Street foods contribute to nutrient intakes among children from rural communities in Winneba and Techiman municipalities, Ghana	EB Micah	2012	excluded at title & abstract screening
997	Women's health, HIV/AIDS and the workplace in South Africa	Courtenay Sprague	2008	excluded at title & abstract screening
998	Self-reported constraints to physical activity participation among university students	M Dhurup	2011	excluded at title & abstract screening
999	Black Faces, White Spaces: Adjusting Self to Manage Aversive Racism in South Africa	R Boswell	2014	excluded at title & abstract screening
1000	Dyslipidaemia among Nigerian Oil Workers with Type 2 Diabetes Mellitus	A Edo	2011	excluded at title & abstract screening
1001	Estimating the burden of cervical disease among HIV-infected women accessing screening services in South Africa: A model-based analysis	C J Chibwesha	2018	excluded at title & abstract screening
1002	A student surgical society – the Cape Town experience	DM Favara	2011	excluded at title & abstract screening
1003	120 years of education for mine surveyors in South Africa: A framework for the mine survey profession	H Grobler	2016	excluded at title & abstract screening
1004	The HIV & AIDS and STI National Strategic Plan 2007 - 2011: a paediatric perspective	Desireé Michaels	2007	excluded at title & abstract screening
1005	Relationship between knowledge and quality of asthma care among physicians in South-West Nigeria	B Adeniyi, O Ilesanmi, D Obaseki, O Desalu, B Betiku, G Erhabor	2017	excluded at title & abstract screening
1006	Systematic review: epidemiology of Oesophageal Cancer in SubSaharan Africa	R Kachala	2010	excluded at title & abstract screening
1007	Experience of International Education of East Asian Students in English-speaking Countries: A Four-Dimensional Approach	Maria L. Martinez, Kevin T. Colaner	2017	Duplicate
1008	Child and adolescent mental health in Africa: A qualitative analysis of the perspectives of emerging mental health clinicians and researchers using an online platform	Eugene Lee Davids, Leigh Adams Tucker, Grace Nduku Wambua, Deborah Leigh Fewster, Liezl Schlebusch, Saira B.S. Karrim, Mouna Attia, Joachim Nyoni, Fikirte Girma Bayouh, Hillary Kuteesa, Takoua Brahim, Michelle Hoogenhout, Rahma Ben Moussa Kahloul, Nicola Jearey-Graham, Habte Belete Gobie, Joyce Sserunjogi Nalugya	2019	Duplicate
1009	Knowledge Management Issues in Academic Libraries in Imo State, Nigeria	FC Mbagwu, MC Osondu	2011	Duplicate
1010	Conflict resolution and reconciliation within congregations	DL Openshaw	2018	excluded at title & abstract screening
1011	Gender stereotypes, resilience and self-efficacy as determinants of female entrepreneurial intentions	OO Olakitan	2021	excluded at title & abstract screening
1012	Disparities in the Magnitude of Human Immunodeficiency Virus-related Opportunistic Infections Between High and Low/Middle-income Countries: Is Highly Active Antiretroviral Therapy Changing the Trend?	MO Iroezindu	2016	Duplicate
1013	The Effect of Agricultural Training on Youth Farm Entrepreneurial Attitudes: Evidence from Folk Development Colleges in Tanzania	PB Nade	2020	Duplicate
1014	Prevalence of Ear Infections in First Year Children of Primary Schools in A Western Ugandan Community	P. Kisembo	2018	excluded at title & abstract screening
1015	A skills development framework for sports tourism: The case of South Africa	EA Du Preez	2017	excluded at title & abstract screening
1016	Tackling malaria, village by village: a report on a concerted information intervention by medical students and the community in Mifumi, Eastern Uganda	S Ndira, D Ssebadduka, N Niyonzima, N Sewankambo, J Royall	2015	excluded at title & abstract screening
1017	Re-imagining family and gender roles in Aminatta Forna’s Ancestor Stones	Yunusy Castory Ng’umbi	2017	excluded at title & abstract screening
1018	Review: Khayelitsha 2001 - 2011: 10 years of primary care HIV and TB programmes	DB Garone	2011	excluded at title & abstract screening
1019	Preparing lecturers to integrate educational technology into their teaching and learning practices	S Simelane, S Blignaut, L van Ryneveld	2008	excluded at title & abstract screening
1020	Urticaria and angioedema – more than just skin deep!	J Holtzhausen	2017	excluded at title & abstract screening
1021	Looking forward to the East African Countries’ Collaboration in Nursing and Midwifery Education, Practice and Legislation	S Leshabari	2015	excluded at title & abstract screening
1022	Modes of presentation, management and outcome of retinoblastoma treatment at University Teaching Hospital	M Nyaywa, G Chipalo-Mutati, C Chintu	2017	excluded at title & abstract screening
1023	Inequality and economic marginalisation: How the structure of the economy impacts on opportunities on the margins	K Philip	2010	Duplicate
1024	Emerging black commercial farmers in Sakhisizwe Local Municipality Area of South Africa: Obstacles and opportunities	C Phiri	2009	Duplicate
1025	Gender Equality in Academics: Are we there?	Workeabeba Abebe, Nuhamin Tekle, Mitike Molla Sisay	2021	Duplicate
1026	Creative Transformation in African Art Music: A Case Study#	GK Adjei	2015	Non human health research
1027	Experiences of female academics in Ghana: negotiation and strengths as strategies for successful careers	Doris Akyere Boateng	2018	excluded at title & abstract screening
1028	Building on Tinto’s model of engagement and persistence: Experiences from the Umthombo Youth Development Foundation Scholarship Scheme	A Ross	2015	excluded at title & abstract screening
1029	Questioning the use-value of social relationships: care and support of youths affected by HIV in child-headed households in Port Elizabeth, South Africa	D Van Dijk	2012	excluded at title & abstract screening
1030	Prevalence of weak RhD phenotype in the blood donor population of Nairobi Regional Blood Transfusion Centre - Kenya	Rachel Githiomi, Kennedy M. Kuria	2017	excluded at title & abstract screening
1031	On Jazz, Sociability and Symbolic Mobility in South Africa: Thinking Across some Post-Apartheid Fault Lines’	B Pyper	2014	excluded at title & abstract screening
1032	Teaching practice: a make or break phase for student teachers	E. Kiggundu	2009	excluded at title & abstract screening
1033	Dispossession and Disintegration, Pity and Fear: The instrumentality of objects in two productions of King Lear	Sarah Roberts	2020	excluded at title & abstract screening
1034	Public-private partnerships in local disaster management: a panacea to all local disaster management ills?	A Van Der Berg	2015	excluded at title & abstract screening
1035	Impact of conference attendance on librarians’ leadership development: the Federal University of Technology, Owerri and Imo State University Owerri, Nigeria	FM Eke	2017	excluded at title & abstract screening
1036	Psychologist’s Feelings/Perspective of Teacher Violence in Tanzanian Secondary Schools: Angry and Not Surprised By the “Mbeya Incident”	I. V. Lema	2017	excluded at title & abstract screening
1037	Are we there yet? A literature study of the challenges of women academics in institutions of higher education	Mncedisi C. Maphalala, Nhlanhla Mpofu	2017	excluded at title & abstract screening
1038	Performance of District Disaster Management Teams after Undergoing an Operational Level Planners’ Training in Uganda	C G Orach, R W Mayega, V Woboya, W Bazeyo	2014	excluded at title & abstract screening
1039	Seasonal variation in gonadal steroids of males and females in the Cape mole-rat (Georychus capensis): The potential for opportunistic breeding	M.K. Oosthuizen, N.C. Bennett	2017	excluded at title & abstract screening
1040	Attitude towards psychiatric treatment and referral pattern in the University of Maiduguri Teaching Hospital- A preliminary report	MA Wakil, IW Abdul, MS Jidda, O Beida, A Ahidjo, FK Salawu, JO Abdulmalik	2013	excluded at title & abstract screening
1041	Mandatory continuing education for psychologists: Practitioners’ views	A.L. Pillay, A Zank	2019	excluded at title & abstract screening
1042	Influence of achievement goals and motivational climate on attitudes toward doping among East African university athletes	Francis Mundia Mwangi, Elijah Gitonga Rintaugu, Olumatoyin Toriola	2020	excluded at title & abstract screening
1043	Comparative effects of glibenclamide, metformin and insulin on fetal pancreatic histology and maternal blood glucose in pregnant streptozotocin-induced diabetic rats	Sodiq Kolawole Lawal, Adeoluwa Akeem Adeniji, Sheu Oluwadare Sulaiman, Mustapha Mas’ud Akajewole, Muhammad Olanrewaju Buhari, Abraham Adewale Osinubi	2019	excluded at title & abstract screening
1044	Towards relevant theological education in Africa: Comparing the international discourse with contextual challenges	WP Wahl	2013	excluded at title & abstract screening
1045	Effectiveness of an Oral Health Care Training Workshop for School Teachers: A Pilot Study	AA Dedeke, ME Osuh, FB Lawal, O Ibiyemi, OO Bankole, JO Taiwo, O Denloye, GA Oke	2013	excluded at title & abstract screening
1046	Towards a model of teaching practice experience informed by mentoring practices drawn from African indigenous knowledge	R Letsholo, M Mdakane	2016	excluded at title & abstract screening
1047	Like Water Off a Duck’s Back: Interrogating the Mentoring Practices in the University of Zimbabwe Post-Graduate Teacher Training Programme	M. Phiri, M. M. Madondo, G. Museka	2018	Duplicate
1048	Using survival analysis to determine association between maternal pelvis height and antenatal fetal head descent in Ugandan mothers	Ian Guyton Munabi, 1,&, Samuel Abilemech Luboga, Florence Mirembe	2016	excluded at title & abstract screening
1049	Family medicine training and practice in Malawi: History, progress, and the anticipated role of the family physician in the Malawian health system	Martha Makwero, Prosper Lutala, Anna McDonald	2018	excluded at title & abstract screening
1050	Sustainable Transitional Justice Policies in Africa: A Searchlight on Pan African Youth Organizations	Syeda Re’em Hussain, Goyei Guy Fineman	2019	excluded at title & abstract screening
1051	The feasibility of Quality Function Deployment (QFD) as an assessment and quality assurance model	D Matorera, W.J. Fraser	2016	excluded at title & abstract screening
1052	Integrated intervention for mental health co-morbidity in HIV-positive individuals: A public health assessment	Monika dos Santos, Gustaaf Wolvaardt	2017	excluded at title & abstract screening
1053	Evaluation of the Tanzania programme on task shifting for caesarean sections	Matinhure Sheillah, Chimbari Moses John, Mapunda Martin Steven	2020	excluded at title & abstract screening
1054	Changes in pastoral mobility in a semi-arid montane region of South Africa: The role of policy and legislation	M. Igshaan Samuels, Nicky Allsopp, M. Timm Hoffman	2021	excluded at title & abstract screening
1055	Factors influencing Bachelor of Nursing Science students’ attitude towards clinical exposure	M.I. Ofili, B.P. Ncama, O.D. Moses-Ewhre	2021	excluded at title & abstract screening
1056	A qualitative study of factors contributing to professional career success in South Africa	EM Lemmer, SL de Villiers	2004	Duplicate
1057	Management of water resources in South Africa: A review	IP Molobela, P Sinha	2011	Duplicate
1058	Functionalization of AB-ring systems: An efficient protocol towards tricyclic lactones	BY Makama	2013	excluded at title & abstract screening
1059	The young, the rich, and the beautiful: Secrecy, suspicion and discourses of AIDS in the South African lowveld	Jonathan James Stadler	2004	excluded at title & abstract screening
1060	Strategies to facilitate professional development of the occupational health nurse in the occupational health setting	Nicolene de Jager, Anna G.W. Nolte, Annie Temane	2017	excluded at title & abstract screening
1061	Factors that influence management of postpartum hemorrhage among midwives in a rural setting in Kenya	Doris Mumbi Muthoni, Priscilla Njeri Kabue, Elizabeth Kurwa Ambani	2021	excluded at title & abstract screening
1062	Small, Medium and Micro Enterprises in the South African Local Government	KG Phago, SJ Tsoabisi	2010	excluded at title & abstract screening
1063	Theme: Promoting health systems research for improvement of the quality of care in Zimbabwe	I.T. Gangaidzo	2019	Duplicate
1064	The impact of COVID-19 pandemic on social work education and practice	Wilson Zvomuya	2021	Duplicate
1065	Perception to Cadaver Dissection and Views on Anatomy as a Subject between Two Pioneer Cohorts in a Kenyan Medical School	P Bundi Karau, A Wamachi, K Ndede, J Mwamisi, P Ndege	2014	excluded at title & abstract screening
1066	Creating Community Based Environmental Awareness with Social Media: A Kenyan perspective	Paul Waititu	2021	excluded at title & abstract screening
1067	Review: Freshwater conservation planning in South Africa: Milestones to date and catalysts for implementation	DJ Roux, JL Nel	2013	Non human health research
1068	A longitudinal study of students’ negotiation of language, literacy and identity	Rochelle Kapp, Bongi Bangeni	2011	excluded at title & abstract screening
1069	Uptake and early removals of Implanon NXT in South Africa: Perceptions and attitudes of healthcare workers	OA Adeagbo, S Mullick, D Pillay, MF Chersich, C Morroni, N Naidoo, M Pleaner, H Rees	2018	excluded at title & abstract screening
1070	The perspectives of beginner principals on their new roles in school leadership and management: A South African case study	Malesela Gilbert Sepuru, Mokgadi Agnes Mohlakwana	2020	excluded at title & abstract screening
1071	How complete were maternal death reviews in Central Kenya 2015 - 2018?	Benson K. Mwaniki, Jeffrey K. Edwards, Walter Kizito	2021	excluded at title & abstract screening
1072	Tackling ‘the most avoided issue\'*: communal rangeland management in KwaZulu-Natal, South Africa	MI Peden	2005	Duplicate
1073	Key findings of a national study on school sport and physical education in South African public schools	Cora Burnett	2021	excluded at title & abstract screening
1074	Innovative biomass cooking approaches for sub-Saharan Africa	Mary Njenga, James K. Gitau, Miyuki Iiyama, Ramni Jamnadassa, Yahia Mahmoud, Nancy Karanja	2019	Non human health research
1075	Trends and factors associated with acute respiratory infection among under five children in Zambia: evidence from Zambia´s demographic and health surveys (1996-2014)	Nelia Langa Mulambya, Francis Hamaimbo Nanzaluka, Ntazana Nana Sinyangwe, Mpundu Makasa	2020	excluded at title & abstract screening
1076	The prevalence of hepatitis B and C viruses among HIV sero discordant couples in Kisumu, Kenya	K.H. Njenge, E.A. Bukusi, H.L. Kutima	2019	excluded at title & abstract screening
1077	Assessment of Impact of Sorghum for Multiple Uses (SMU)ValueChain Project on Smallholder Farmers in Eastern Kenya	Mutiat Bolanle Titilola, Doreen Marangu, Olawale Emmanuel Olayide	2019	Non human health research
1078	Health care financing in South Africa: moving towards universal coverage	J Ataguba	2010	excluded at title & abstract screening
1079	The Nexus between locus of control and entrepreneurial intention among final year University Students in Ghana	Collins Badu Agyemang, Elias Kekesi, Daniel Larbi	2021	excluded at title & abstract screening
1080	Creative capstone computer projects for post-graduate students of English	Marieken Swart	2003	excluded at title & abstract screening
1081	Factors that enhance intrapersonal wellness of orphans and other vulnerable children (OVC) in institutions and community-based settings in Zimbabwe	BK Chikwaiwa, K Nyikahadzoi, AB Matsika, C Dziro	2015	Duplicate
1082	Life and styles of contemporary African artists: a biography of Jaji M. Adio & Sani M. Muazu	Jaji Muyideen Adio	2015	Duplicate
1083	Midwives’ perceived role in up referral of high-risk pregnancies in primary healthcare settings, eThekwini district, South Africa	Siyabonga W. Ximba, Olivia B. Baloyi, Mary Ann Jarvis	2021	Duplicate
1084	Improving access, quality and safety of caesarean section services in underserved rural Tanzania: The impact of knowledge translation strategies	Angelo S. Nyamtema, Heather Scott, Elias Kweyamba, Janet Bulemela, Allan Shayo, Godfrey Mtey, Omary Kilume, John C. LeBlanc	2021	Duplicate
1085	Gender imbalances in science disciplines among students in Kyambogo University of Uganda and education implications	Grace Lubaale	2021	excluded at title & abstract screening
1086	Perception of final year medical students about the choice of medical microbiology as a speciality	Y Mohammed, SB Zailani, GB Galadima, K Saidu	2015	excluded at title & abstract screening
1087	Peer leadership as an emerging high-impact practice: An exploratory study of the American experience	Jennifer R Keup	2016	excluded at title & abstract screening
1088	Career change among Rwandan nurses	ZZ Nkosi, A Uwayezu, GB Thupayagale-Tshweneagae	2012	excluded at title & abstract screening
1089	Unpacking factors limiting and promoting black-owned SMMEs to participate actively within the tourism value chain in South Africa	Maisa C. Adinolfi, Monique Jacobs, Tembi M. Tichaawa	2019	excluded at title & abstract screening
1090	Risk in Postgraduate Writing: Voice, Discourse and Edgework	Lucia Thesen	2013	excluded at title & abstract screening
1091	Mentorship a key success factor in sustainable Land Reform Projects in South Africa.	S Terblanché	2013	Duplicate
1092	Understanding mentorship and the development of a structure to implement and manage a mentorship program to support Extensionists towards professionalism	SE Terblanché	2008	Duplicate
1093	Mentorship by commercial farmers in the land reform programme in the Free State Province	JA Van Niekerk, IB Groenewald, EM Zwane	2014	excluded at title & abstract screening
1094	Transversality and interdisciplinary discussion in postfoundational practical theology – reflecting on Julian Müller’s interdisciplinary guidelines	Z van der Westhuizen	2010	excluded at title & abstract screening
1095	Adolescents in the South African context: The roles of the church, spirituality and mentorship programmes in promoting motivation to overcome disadvantage	Gerald J Maarman, Kim Lamont-Mbawuli	2021	excluded at title & abstract screening
1096	Mentoring for text editors: Fit for purpose in the era of freelancing, more so than alternative development strategies	John Linnegar	2016	excluded at title & abstract screening
1097	Improving health care services through enhanced Health Information System: Human capacity development Model	Girma Taye	2021	excluded at title & abstract screening
1098	Quality improvement in maternal, neonatal and child health services in sub-Saharan Africa: A look at five resource-poor countries	Tekleab Mekbib, Sheila Leatherman	2020	excluded at title & abstract screening
1099	Bilingualism in the English of tertiary students: A sine-qua-non for mentorship and entrepreneurial development	EY Obioha, OC Obioha	2018	excluded at title & abstract screening
1100	Improving Technical and Vocational Education and Training in Kenya for Sustainable Development	Nelly Anudo, Quin Orwa	2020	excluded at title & abstract screening
1101	Die ontwikkeling van Pastoraal-narratiewe Mentorskapbeginsels asEffektiewe leerbenadering	M Fourie, J-A van den Berg	2007	excluded at title & abstract screening
1102	The role of mentors in land reform projects supported through the recapitalisation and development programme: findings from Buffalo City Metropolitan Municipality, South Africa	L Maka, M.A. Aliber	2019	excluded at title & abstract screening
1103	9th International Blood Transfusion Congress: Arusha, Tanzania 2018 - Management of blood transfusion services	Africa Society for Blood Transfusion	2019	excluded at title & abstract screening
1104	Data quality and it’s correlation with Routine health information system structure and input at public health centers in Addis Ababa, Ethiopia.	Wondimu Ayele, Ephrem Biruk, Tigist Habtamu, Girma Taye, Mulugeta Tamire , Adamu Addissie	2021	excluded at title & abstract screening
1105	The State of Teacher-Coaches’ Sport-Specific Training, Participation and Coaching Experience, Mentor Interaction and Methods of Continued Education in Sport Coaching	C van der Merwe, DDJ Malan, Y Willemse	2015	excluded at title & abstract screening
1106	The Africanisation of Academic Development Programs: A case study	Phillip Higgs, RMH Moeketsi	2015	excluded at title & abstract screening
1107	Nurturing Medical Professionalism in the Surgical Community	Daniel Kinyuru Ojuka, Joyce Olenja, Eunbae Yang, Nimrod Juniahs Mwangomb, Jana Macleod	2018	excluded at title & abstract screening
1108	Evolution of HIV Training for Enhanced Care Provision in Kenya: Challenges and Opportunities	MC Maritim, CF Otieno, EO Omonge, GN Lule	2014	excluded at title & abstract screening
1109	Inquiries into commissions of inquiry into police	Andrew Faull	2016	excluded at title & abstract screening
1110	Re-imagining and transforming events: Insights from the Australian events industry	Effie Steriopoulos, Jeff Wrathall	2021	excluded at title & abstract screening
1111	Assessment of Resident Doctors’ Perception of Postgraduate Medical Education in Nigeria Using the SPEED Tool: A Pilot Study	Funmilola T. Taiwo, Oluwaseyitan A. Adesegun, Akolade O. Idowu, Andrew Mene, John O. Imaralu, Adesola O. Adekoya, Bamikole T. Osibowale	2021	excluded at title & abstract screening
1112	Letter to the Editor: North African physicians’ perspectives on the challenges facing medical research	Jamal Zekri, Jalil U. Rehman	2018	excluded at title & abstract screening
1113	The Fear of Business Failure and Government’s Role in Supporting Entrepreneurs in Nigeria	Akinseye U. Olowu, Adebowale F. Taye-Faniran	2016	excluded at title & abstract screening
1114	The limiting factor relationship between geoelectric and hydraulic parameters – a case study	M.Z. Mohammed	2016	excluded at title & abstract screening
1115	Leadership challenges facing female school principals in the Durban ink area	Thembekile P. Ndlovu, Cecile N. Gerwel Proches	2019	excluded at title & abstract screening
1116	Ergonomics in the computer workstation	MJ Karoney, SK Mburu, DW Ndegwa, AG Nyaichowa, EB Odera	2010	excluded at title & abstract screening
1117	Adoption of Social Networking Technology in Teaching and Learning Process in Nigeria Tertiary Institutions	CO Ezike	2015	excluded at title & abstract screening
1118	Microfinance with education in rural ghana: Men’s perception of household level impact	LL Hagan, R Aryeetey, EK Colecraft, GS Marquis, AC Nti, AO Danquah	2012	excluded at title & abstract screening
1119	The role of pregnancy intention in HIV prevention in South Africa: a proposed model for policy and practice	Marjorie R Sable, M Kay Libbus, Debra Jackson, Harry Hausler	2008	excluded at title & abstract screening
1120	Effect of Chronic High Altitude Hypoxia on Foetal and Maternal Juxta-Alveolar Distal Pulmonary Smooth Muscle Cells Actin and Calponin Organisation and Growth Profiles	TA John	2010	excluded at title & abstract screening
1121	Higher forestry education in the 21st century — positive developments in the South African forestry sector	Dirk Längin	2008	Non human health research
1122	Short-term outcomes of down-referral in provision of paediatric antiretroviral therapy at Red Cross War Memorial Children’s Hospital, Cape Town, South Africa: A retrospective cohort study	J Copelyn, P Apolles, M.A. Davies, B Eley	2018	excluded at title & abstract screening
1123	Mucus: Slippery, sticky, but sweet and satisfying	D.J Du Plessis	2008	Duplicate
1124	Community feedback on the JustMilk Nipple Shield Delivery System in the Vhembe District of Limpopo Province, South Africa	A.D. Flynn, R.L. Scheuerle, G Galgon, S.E. Gerrard, V.O. Netshandama	2018	Duplicate
1125	Resensie-artikel: ’n ope brief aan Dorian Gray en ‘n peiling van die Afrikaanse resensiebedryf	Neil Cochrane	2018	excluded at title & abstract screening
1126	Distance learning approach to train health sciences students at the University of Nairobi	L.W. Nyaga, O.W. Gachuno, R.W. Nduati, C.J. Owek, W.M. Ndege, M.C. Sigei, J. Oyugi, I.O. Kibwage	2017	excluded at title & abstract screening
1127	Agricultural Extension training needs of the Nongovernment advising sector in South Africa	SE Terblanche	2013	Duplicate
1128	Effective character education for undergraduates students: A case study of the University of Benin	Azuka N. G. Alutu, Andrew A. Adubale	2020	excluded at title & abstract screening
1129	English language in African higher education: A systematic review	Addisalem Tebikew Yallew, Patrício Vitorino Langa, Nelson Nkhoma	2021	excluded at title & abstract screening
1130	Malawian impressions of expatriate physicians: A qualitative study	Natasha Parekh, Adam P. Sawatsky, Ihunanya Mbata, Adamson S. Muula, Thuy Bui	2016	excluded at title & abstract screening
1131	How Effective Affirmative Tender Procurements Assist Women Entrepreneurs Operating in Small Business in South Africa	GE Chiloane-Tsoka	2013	excluded at title & abstract screening
1132	An Analysis of the Mngcunube 'Hands-on' mentorship program for small-scale stock farmers om the Cape, South Africa	AJ Jordaan	2012	excluded at title & abstract screening
1133	Management of HIV and AIDS at lower primary health care facility in Chalinze, eastern Tanzania	Boniphace Idindili, Boniface Jullu, Ferdinand M. Mugusi, Marcel Tanner	2011	excluded at title & abstract screening
1134	Decentralising diabetes care from hospitals to primary health care centres in Malawi	Colin Pfaff, Gift Malamula, Gabriel Kamowatimwa, Jo Theu, Theresa J Allain, Alemayehu Amberbir, Sunganani Kwilasi, Saulos Nyirenda, Martias Joshua, Jane Mallewa, Joep J van Oosterhout, Monique van Lettow	2021	excluded at title & abstract screening
1135	Experience of Research Undertaking among Women Academia at Addis Ababa University: a Qualitative Study	Adiam Nega, Seble Assefa, Hanna Demisse, Meron Awraris, Bezawit Ketema , Berhan Tassew , Meaza Gezu, Yimtubezinash Woldeamanuel, Mulumebet Zenebe, Meselech Assegid, Yalemwork Getnet, Selamawit Girma, Abigia Wondimagegnehu, Etsehiwot Tilahun, Selamawit Hirpa, Workeabeba Abebe, Mahlet Yigeremu, Ansha Nega, Mitike Molla Sisay	2021	excluded at title & abstract screening
1136	Provider understandings of and attitudes towards integration: Implementing an HIV and sexual and reproductive health service integration model, South Africa	Cecilia Milford, Letitia Rambally Greener, Mags Beksinska, Ross Greener, Zonke Mabude, Jenni Smit	2018	excluded at title & abstract screening
1137	Registrar wellness in Botswana: Measuring burnout and identifying ways to improve wellness	K D Westmoreland, E D Lowenthal, R Finalle, L Mazhani, M Cox, J C Mwita, S B Mphele, C E Turner, A P Steenhoff	2017	Duplicate
1138	Assessment of three medical and research laboratories using WHO AFRO_SLIPTA Quality Standards in Southwestern Uganda: a long way to go	Ivan Mugisha Taremwa, Lucas Ampaire, Jacob Iramiot, Obed Muhwezi, Aloysius Matte, Herbert Itabangi, Hope Mbabazi, Jeninah Atwebembeire, Monicah Kamwine, Victoria Katawera, Yona Mbalibulha, Patrick Orikiriza, Yap Boum II	2017	excluded at title & abstract screening
1139	Determining Factors for the Choice of Medical Career among the Final Year Medical Students of a Private University in Nigeria	Abiodun Idowu Okunlola, Olakunle Fatai Babalola, Cecilia Kehinde Okunlola, Adedayo Idris Salawu, Dibisi Timothy Adeyemo, Idowu Oluwaseyi Adebara	2020	excluded at title & abstract screening
1140	The challenges of achieving gender equity in a government department: a case study of the department of health, Limpopo Province, South Africa	Faith H. Golele, Mamoloko F. Rachidi	2018	excluded at title & abstract screening
1141	Rising up to the challenge in Plastic Surgery in Nigeria	OM Oluwatosin	2012	excluded at title & abstract screening
1142	Psycho-educational and social interventions provided for orphans and vulnerable children at a community-based organisation in Soweto, South Africa	Emily Chepngetich Sitienei, Jace Pillay	2019	excluded at title & abstract screening
1143	Trends in health facility based maternal mortality in Central Region, Kenya: 2008-2012	Onesmus Maina Muchemi, Agnes Wangechi Gichogo, Jane Githuku Mungai, Zeinab Gura Roka	2016	excluded at title & abstract screening
1144	Recordkeeping in Zimbabwe in colonial and post-independence contexts	Violet Mutangira	2017	excluded at title & abstract screening
1145	Transition-to-practice guidelines: Enhancing the quality of nursing education	T Bvumbwe, N Mtshali	2018	excluded at title & abstract screening
1146	Impact of Part-Time Private Practice on Medical Education in Kenya – A Personal Opinion	Tenge Kuremu	2006	excluded at title & abstract screening
1147	Campus Politics and Intra-Party Vote Buying in Ghana: How Political Mentorship Could Destruct	Sebastian Angzoorokuu Paalo, Ransford Edward Van Gyampo	2020	excluded at title & abstract screening
1148	The woodcarving genre of Lamidi Olonade Fakeye: A synthesis of multiple artworlds	Uyoyou Nelson O. Edewor	2018	Non human health research
1149	Exploring narratives and advocating support and peer mentorship to improve HIV-positive adolescent mothers’ lives in South Africa	Morolake Josephine Adeagbo, Kammila Naidoo	2021	excluded at title & abstract screening
1150	Sexuality experiences of secondary school students in Nakuru, Kenya: a cross-sectional study	Tammary Esho, Arun Datta, Samuel Muniu	2018	excluded at title & abstract screening
1151	HIV Testing and Antiretroviral Therapy Initiation at Birth: Views from a Primary Care Setting in Khayelitsha	A Nelson, J Maritz, J Giddy, L Frigati, H Rabie, G van Cutsem, T Mutseyekwa, N Jange, J Bernheimer, M Cotton, V Cox	2015	excluded at title & abstract screening
1152	Experience of a Newly Set up Breast Clinic in a Resource Limited Hospital	B Riogi; K Odhiambo	2013	excluded at title & abstract screening
1153	Adolescents’ perceptions of an adventure-based programme	R Bosch, M Oswald	No year of publication	excluded at title & abstract screening
1154	A two-step quality-improvement intervention to address Pap smear quality at public health facilities in South Africa	M Mulongo, A.M. Oberlin, C Firnhaber, B Goeieman, S Ramotshela, P Michelow, S Jordaan, C.J. Chibwesha	2019	excluded at title & abstract screening
1155	Designing success: describing a collaborative clothing design process between apprentice designers and expert design entrepreneurs	TJ Tselepis, A Mastamet-Mason, AJ Antonites	2015	excluded at title & abstract screening
1156	The dialogical construction of the Muslim self: a reading of the life and work of Shaykh Muḥammad Al-Ghazālī	Aslam Farouk-Alli	2017	excluded at title & abstract screening
1157	Experiences of newly qualified professional nurses registered as community service practitioners in health institutions in the Limpopo Province	M.D. Ledwaba, D. Chetty	2021	excluded at title & abstract screening
1158	An empirical investigation of mentors’ perceptions of the role of sport management internships	J Surujlal, A Mji	2011	excluded at title & abstract screening
1159	Using African Ubuntu theory in social work with children in Zimbabwe	Jacob Mugumbate, Admire Chereni	2019	excluded at title & abstract screening
1160	AN APPROACH TO DEVELOPING A NON-COMMUNICABLE DISEASE MODEL OF CARE IN SIERRA LEONE	Chiyembekezo Kachimanga, Paul H. Park, Marta Lado	2018	excluded at title & abstract screening
1161	"Rural" schools and universities: The use of partnerships as a teaching strategy in enhancing a positive response to rurality	J Pennefather	2008	excluded at title & abstract screening
1162	Improving the livelihoods of wool producers in a sustainable manner by optimizing the woolled sheep production systems within the communal farming area of the Eastern Cape. “A vision that is future directed”	L De Beer, SE Terblanché	2016	Non human health research
1163	Students’ Union–Management relations and conflict resolution mechanisms in Obafemi Awolowo University, Nigeria	Odunayo Salmot Ogunbodede, Harrison Adewale Idowu, Temitayo Isaac Odeyemi	2020	excluded at title & abstract screening
1164	Workshop report: building biostatistics capacity in Sub-saharan Africa-taking action	Rhoderick Machekano, Taryn Young, Willie Conradie, Simbarashe Rusakaniko, Lehana Thabane	2016	excluded at title & abstract screening
1165	AfSBT Congress Abstracts: Zimbabwe 2014	James Ola-Banji Adewuyi	2016	excluded at title & abstract screening
1166	Professor Hassan Saidi; a pillar of the Annals of African Surgery	Bahaty Riogi, James Kigera	2018	excluded at title & abstract screening
1167	Recall of lost-to-follow-up pre-antiretroviral therapy patients in the Eastern Cape: Effect of mentoring on patient care	M Jones, M Stander, M van Zyl, D Cameron	2012	excluded at title & abstract screening
1168	Investigation of First‑year Learning Experiences in a Rural University in South Africa	Chinaza Uleanya, Yasmin Rugbeer	2020	excluded at title & abstract screening
1169	Challenges of being a researcher in Africa: A narrative synthesis of literature	Ismael Ahmed, Tigest Shifraw	2019	excluded at title & abstract screening
1170	Factors affecting adherence to antiretroviral therapy among children and adolescents living with HIV in the Mbita Sub County Hospital, Homa Bay- Kenya	William N Tanyi, Onesmus Gachuno, Theresa Odero, Carey Farquhar, David Kimosop, Allan Mayi	2021	excluded at title & abstract screening
1171	Perceptions of Barriers to the Advancement of Women in Management and Leadership Positions in South Africa	GE Chiloane-Tsoka	2010	excluded at title & abstract screening
1172	Lecturers Publishing Students’ Research: An Authorship Policy Gap	E. Chinamasa	2013	Duplicate
1173	Does gender impact on female doctors’ experiences in the training and practice of surgery? A single centre study	F Umoetok, J M Van Wyk, T E Madiba	2017	Duplicate
1174	Factors affecting extension workers in their rendering of effective service to pre and post-settled farmers in government initiated and supported farming small, micro and medium enterprises	VM Mmbengwa, M Gundidza, JA Groenewald, HD Van Schalkwyk	2008	excluded at title & abstract screening
1175	Experiences of health science students during clinical placements at the University of Zimbabwe	F Kaseke, M Mutsambi	2014	Duplicate
1176	The relationship between assessment and preparing BEd undergraduate students for the South African school context	Nicole Imbrailo, Karen Steenekamp	2020	excluded at title & abstract screening
1177	Leadership in Italian Major Symphony Orchestra: Analysis of Women Careers on Podium	DA Maran	2009	excluded at title & abstract screening
1178	Book Review: Growing the next generation of researchers: A handbook for emerging researchers and their mentors. Holness, L.	Puleng Motshoane, Evelyn Muthama, Sioux McKenna	2015	excluded at title & abstract screening
1179	The transfer of intergenerational family knowledge for sustainable commercial farming in Mpumalanga province of South Africa: lessons for extension	JA Van Niekerk, M Mahlobogoane, P Tirivanhu	2015	excluded at title & abstract screening
1180	Towards an improved agricultural extension service as a key role player in the settlement of new farmers in South Africa	SE Terblanché	2008	Duplicate
1181	The Challenges facing Women aspiring for School Leadership Positions in South African Primary Schools	SCM Greyling, GM Steyn	2015	Duplicate
1182	Change to a skills-based LLB curriculum: A qualitative study of participants in a family law course	Desia Colgan, Wesah Domingo, Helen Papacostantis	2018	excluded at title & abstract screening
1183	Perceptions of climate change and barriers to adaptation amongst commonage and commercial livestock farmers in the semi-arid Eastern Cape Karoo	Claudette Muller, Sheona E Shackleton	2014	excluded at title & abstract screening
1184	The imperative of teaching professionalism to biomedical technologists	V. Rambiritch, A. Smith-Tolken	2021	excluded at title & abstract screening
1185	Abstracts of the College of Surgeons of East, Central and Southern Africa (COSECSA) 19th Annual General Meeting and International Scientific Conference	College of Surgeons of East, Central and Southern Africa	2019	excluded at title & abstract screening
1186	Remembering Prof. Hassan Saidi: the pillar for young anatomists and trainee doctors	Brian Ngure Kariuki, Beda Olabu, Isaac Cheruiyot, Jeremiah Munguti, Moses Obimbo, Julius Ogeng’o	2019	excluded at title & abstract screening
1187	Factors associated with choosing Nephrology as a subspecialty by Internal Medicine Residents in Nigeria	O.O Oyebisi, O. Adeyera, C.O. Alebiosu	2019	excluded at title & abstract screening
1188	Profile interview with Dr Mulinda Nyirenda	Yohane Gadama	2018	excluded at title & abstract screening
1189	Exploring a sub Saharan African framework for family medicine teachers	B.B. Fatusin, K. Yakubu, A.J. Fatusin, E.B.A. Opare-Lokko, T.I.A. Oseni, M. Miima, O.M. Shabi	2020	excluded at title & abstract screening
1190	The “diamond port configuration”: A standardised laparoscopic technique for adolescent intestinal resection and anastomosis	R Hill, N Ade-Ajayi, A Desai, J Nunoo-Mensah	R Hill, N Ade-Ajayi, A Desai, J Nunoo-Mensah	excluded at title & abstract screening
1191	Responsible conduct of research: enhancing local opportunities	Erisa S. Mwaka	Erisa S. Mwaka	excluded at title & abstract screening
1192	Effectiveness of contractor development programme in KwaZulu-Natal	Theo Haupt, Weziwe Hadebe, Mariam Akinlolu	Theo Haupt, Weziwe Hadebe, Mariam Akinlolu	excluded at title & abstract screening
1193	Describing the perceptions of student nurses regarding barriers and benefits of a peer-mentorship programme in a clinical setting in KwaZulu-Natal	Monika dos Santos, Gustaaf Wolvaardt	Monika dos Santos, Gustaaf Wolvaardt	Duplicate
1194	Impact of Training to Improve Knowledge on Blood Transfusion among Health Care Providers from Tertiary Hospitals in Tanzania	Abdu J. Bhombo, Oscar Mwashiuya, Wilhellmuss I. Mauka, Elineema Meda, Iragi Ngerageza, Francis F. Furia, Magdalena A. Lyimo	Abdu J. Bhombo, Oscar Mwashiuya, Wilhellmuss I. Mauka, Elineema Meda, Iragi Ngerageza, Francis F. Furia, Magdalena A. Lyimo	excluded at title & abstract screening
1195	Guidelines for enhancing clinical supervision: research	Marthie C. Bezuidenhout	Marthie C. Bezuidenhout	excluded at title & abstract screening
1196	Predictors on utilization of maternal, newborn and child health services among rural women in Manicaland Zimbabwe	M Mhlanga, F Mutseyekwa, M Zvinavashe, C Haruzivishe	M Mhlanga, F Mutseyekwa, M Zvinavashe, C Haruzivishe	excluded at title & abstract screening
1197	Research: Self-leadership traits of academics to conform to a changing highereducation environment	K. Jooste, J. Frantz	K. Jooste, J. Frantz	excluded at title & abstract screening
1198	Integration of indigenous knowledge and skills for the development of rural women in Kwazulu-Natal	J Shange	J Shange	excluded at title & abstract screening
1199	Improving the screening and treatment of hypertension in people living with HIV: An evidence-based policy brief by Malawi’s Knowledge Translation Platform	Collins Mitambo, Shiraz Khan, Beatrice L. Matanje-Mwagomba, Chiyembekezo Kachimanga, Emily Wroe, Dalitso Segula, Alemayehu Amberbir, Daniela Garone, Peter R.A. Malik, Austrida Gondwe, Josh Berman	Collins Mitambo, Shiraz Khan, Beatrice L. Matanje-Mwagomba, Chiyembekezo Kachimanga, Emily Wroe, Dalitso Segula, Alemayehu Amberbir, Daniela Garone, Peter R.A. Malik, Austrida Gondwe, Josh Berman	excluded at title & abstract screening
1200	An evaluation of the Contractor Development Model of Working for Water	A Coetzer, J Louw	A Coetzer, J Louw	excluded at title & abstract screening
1201	Does General surgery clerkship make a future career in surgery more appealing to medical students?	J.G Makama, E.A Ameh	J.G Makama, E.A Ameh	excluded at title & abstract screening
1202	Adolescent experiences of HIV and sexual health communication with parents and caregivers in Soweto, South Africa	Soon CN, A Kaida, B Nkala, J Dietrich, A Cescon, G Gray, CL Miller	Soon CN, A Kaida, B Nkala, J Dietrich, A Cescon, G Gray, CL Miller	excluded at title & abstract screening
1203	Developing as an academic leader in a university of technology in South Africa: Dealing with enabling and constraining teaching and learning environments	Mabokang Monnapula-Mapesela	Mabokang Monnapula-Mapesela	Duplicate
1204	Upskilling nursing students and nurse practitioners to initiate and manage patients on ART: An outcome evaluation of the UKZN NIMART course	R Mngqibisa, M Muzigaba, B P Ncama, S Pillay, N Nadesan-Reddy	R Mngqibisa, M Muzigaba, B P Ncama, S Pillay, N Nadesan-Reddy	Duplicate
1205	Experiences and mentoring needs of novice nurse educators at a public nursing college in the Eastern Cap	Khanyisa Annelice Sodidi, Sihaam Jardien-Baboo	Khanyisa Annelice Sodidi, Sihaam Jardien-Baboo	Duplicate
1206	Experiences of newly qualified nurses at University of Limpopo, Turfloop Campus executing community services in Limpopo Province, South Africa	MK Thopola, JC Kgole, PM Mamogobo	MK Thopola, JC Kgole, PM Mamogobo	excluded at title & abstract screening
1207	Research as freedom: Using a continuum of interactive, participatory and emancipatory methods for addressing youth marginality	Sharlene Swartz, Anye Nyamnjoh	Sharlene Swartz, Anye Nyamnjoh	excluded at title & abstract screening
1208	Attitude of physics students towards Physics at College of Science and Technology – University of Rwanda	Xavier Mushinzimana, Jean de la Croix Sinaruguliye	Xavier Mushinzimana, Jean de la Croix Sinaruguliye	excluded at title & abstract screening
1209	Achieving Excellence in the Legal Profession in a Globalized World: Imperatives for Developing Economies	F Eimunjeze	F Eimunjeze	excluded at title & abstract screening
1210	Experiences of health science students during clinical placements at the University of Zimbabwe	F Kaseke, M Mutsambi	F Kaseke, M Mutsambi	Duplicate
1211	Challenges influencing nurse-initiated management of antiretroviral therapy training and implementation in Ngaka Modiri Molema district, North West province	Sheilah H. Mboweni, Lufuno Makhado	Sheilah H. Mboweni, Lufuno Makhado	excluded at title & abstract screening
1212	The effectiveness of mentoring in the Distance Teacher Education Programme at the Lesotho College of Education: student teachers' and tutors' perceptions	Lydia Mohono-Mahlatsi, Fanus van Tonder	Lydia Mohono-Mahlatsi, Fanus van Tonder	excluded at title & abstract screening
1213	A toolkit to support postgraduate research supervisors in supervisory processes: an integrative literature review	A van der Wath, I.M. Coetzee, C Maree	A van der Wath, I.M. Coetzee, C Maree	excluded at title & abstract screening
1214	Towards a uniform strategy for taking archives to the people in South Africa	Patrick Ngulube, Mpho Ngoepe, Nampombe Saurombe, Forget Chaterera	Patrick Ngulube, Mpho Ngoepe, Nampombe Saurombe, Forget Chaterera	excluded at title & abstract screening
1215	Women and sport leadership: perceptions of Malawi women educated in sport business leadership	AE Goslin, DA Kluka	AE Goslin, DA Kluka	excluded at title & abstract screening
1216	Facilitating or hindering social cohesion? The impact of the Community Work Programme in selected South African townships	Malose Langa, Themba Masuku, David Bruce, Hugo van der Merwe	Malose Langa, Themba Masuku, David Bruce, Hugo van der Merwe	excluded at title & abstract screening
1217	Psychosocial aspects of breast cancer treatement in Accra, Ghana	JNA Clegg-Lamptey, JCB Dakubo, YN Attobra	JNA Clegg-Lamptey, JCB Dakubo, YN Attobra	excluded at title & abstract screening
1218	Determinants of the quality of research outputs by librarians in selected university libraries in south east Nigeria	Josephine C. Igbokwe, Oyemike Victor Benson, Fidelia Ngozi Enem	Josephine C. Igbokwe, Oyemike Victor Benson, Fidelia Ngozi Enem	excluded at title & abstract screening
1219	Attitudes of medical students towards taking part-time jobs: a study amongst first year clinical students of the College of Medicine, University of Ibadan	K.K. Kanmodi, A.G. Akinloye, T.O. Aladelusi	K.K. Kanmodi, A.G. Akinloye, T.O. Aladelusi	excluded at title & abstract screening
1220	An Overview of Issues, Challenges and Opportunities of Scholarly Publishing in Information Studies in Africa	DN Ocholla	DN Ocholla	excluded at title & abstract screening
1221	Perceptions of the impact of an advanced training programme on the management skills of health professionals in Gauteng, South Africa	J Mutyabule, F Senkubuge, D Cameron, V Pillay, P Petrucka	J Mutyabule, F Senkubuge, D Cameron, V Pillay, P Petrucka	excluded at title & abstract screening
1222	Women doctors have a rougher time – new association born	C Bateman	C Bateman	excluded at title & abstract screening
1223	The experiences and needs of HIV/AIDS counsellors at a South African hospital	Maria Nulty, David Edwards	Maria Nulty, David Edwards	Duplicate
1224	Professional nurses' understanding of clinical judgement: A contextual inquiry	Anna C. van Graan, Martha J.S. Williams, Magdalena P. Koen	Anna C. van Graan, Martha J.S. Williams, Magdalena P. Koen	Duplicate
1225	Expectations vs reality: Investigating teaching practice challenges of foundation phase student teachers in a comprehensive university	Fhatuwani Ravhuhali, Phellecy N. Lavhelani, Ndileleni P. Mudzielwana, Shonisani Mulovhedzi, Lutendo Nendauni	Fhatuwani Ravhuhali, Phellecy N. Lavhelani, Ndileleni P. Mudzielwana, Shonisani Mulovhedzi, Lutendo Nendauni	excluded at title & abstract screening
1226	Practice guidelines for peer support among educators during a curriculum innovation	M. Shawa, Y. Botma	M. Shawa, Y. Botma	excluded at title & abstract screening
1227	The importance of theory to inform practice — theorizing the current trends of clinical teaching: a narrative review	Ahmad AbdulAzeem Abdullah Omer	Ahmad AbdulAzeem Abdullah Omer	excluded at title & abstract screening
1228	Rural development within the context of development, sustainability and rural issues - some constitutional, policy and implementation perspectives	NJJ Olivier, C van Zyl, C Williams	NJJ Olivier, C van Zyl, C Williams	excluded at title & abstract screening
1229	Academic mentoring and the future of tertiary education in Nigeria	Andrew Isibor, Afiniki Akuso, Elameyi Susan Unobe	Andrew Isibor, Afiniki Akuso, Elameyi Susan Unobe	excluded at title & abstract screening
1230	Abstracts of the 20th College of Medicine Research Dissemination Conference Theme: College of Medicine Research Excellence Yesterday, Today, and Tomorrow	Linda A. Sande Levison S. Chiwaula Patrick Kambewa Don P. Mathanga	2016	excluded at title & abstract screening
1231	Supervisory practices in the Open and Distance Learning (ODL) context: a review	Lizeth Roets	2016	excluded at title & abstract screening
1232	Professional nurses’ perceptions about the competency of newly qualified diploma nurses in Swaziland	Glory N. Motsa Jacobeth M.L. Malesela	2018	excluded at title & abstract screening
1233	Perceptions of disadvantaged rural matriculants regarding factors facilitating and constraining their transition to tertiary education	Precious Maila Eleanor Ross	2018	excluded at title & abstract screening
1234	Barriers and facilitators to implementing a regional anesthesia service in a low-income country: a qualitative study	Matthew Ho1,&, Patricia Livingston2 , M Dylan Bould3 , Jean Damascène Nyandwi4 , Françoise Nizeyimana4 , Jean Bonaventure Uwineza4 , Robin Urquart5	2019	excluded at title & abstract screening
1235	Fostering a culture of youth entrepreneurship	Y Pillay	2014	excluded at title & abstract screening
1236	Historical legacies hold us captive - an analysis of curriculum changes at Vista University, South Africa	GJ van der Westhuizen Vista University MG Mahlomaholo Vista University	2001	Duplicate
1237	Women in leadership	Helga Tweebeck Conrad Lashley	2017	Duplicate
1238	Challenges of Residency Training and Early Career Doctors in Nigeria Phase II: Update on Objectives, Design, and Rationale of Study	Ugochukwu A. Ez Musiliu Adetola Tolani Makinde Adebayo Adeniyi Vivian I. Ogbonna Ogechukwu Isokariari Martin C. Igbokwe Kehinde Kanmodi Khadija A. Abdulraheem Ifeanyi Kelvin Egbuchulem Abdulmajid I. Yahya Ibiyemi Oduyemi Vincent E. Nwatah Elizabeth O. Grillo Rereloluwa N. Babalola Isibor Efosa Qudus O. Lawal Taiwo A. Alatishe Dabota Y. Buowari Olumuyiwa E. Ariyo Ugochukwu Mosanya Tope E. Adeyemi …	2020	excluded at title & abstract screening
1239	Nursing informatics education and use: challenges and prospects in Nigeria	Grace C Robinson-Bassey Olaide B Edet	2015	excluded at title & abstract screening
1240	Knowledge, attitude, and practice of residents in medical research and barriers: A cross-sectional survey at Tikur Anbessa Specialized Hospital	Tamirat Moges Milliard Deribew Damen Haile Mariam	2017	excluded at title & abstract screening
1241	Challenges and opportunities for revitalising smallholder irrigation schemes in South Africa	M Fanadzo, B Ncube	2018	excluded at title & abstract screening
1242	Preparing isiXhosa home language teachers for the 21st century classroom: Student teachers’ experiences, challenges and reflections	Vuyokazi Nomlomo	2013	excluded at title & abstract screening
1243	Perception of Clinical Dental Students and Interns towards Prosthodontics and factors influencing its' choice as a future career	J.E. Enabulele O.J. Anago J.O. Omo	2015	excluded at title & abstract screening
1244	Leadership succession patterns in the apostolic church as a template for critique of contemporary charismatic leadership succession patterns	Cephas Tushima	2016	excluded at title & abstract screening
1245	Meeting report: UNESCO-Merck Africa research summit 2015- accelerating access and sustaining innovation 'from Africa for Africa'.	R.W. Omange A.O. Ocholla A.O. Kwallah S. N. Kageha J. Mwangi R. K. Cherutich T.A. Odeny T. Nzomo S. Angwenyi P. Yonga F. Kariuki M. Kyalo P.C. Mutai F. Nindo E.M. Songok	2017	excluded at title & abstract screening
1246	Towards a model for cultural heritage tourism development in District Six, Cape Town, South Africa	J.N. Steyn J.P. Spencer S Jessa	2016	excluded at title & abstract screening
1247	Career preferences among final year medical students and house officers: A multicentre survey in Southwest Nigeria	A.O. Idowu O.O. Oyebisi O. Ehioghae E. Ijiomah O.A. Adesegun J.O. Ogunkoya B. Osibowale A. Osonuga A.A. Idowu F. Bamidele	2020	excluded at title & abstract screening
1248	Injecting the African spirit of humanity into teaching, learning and assessment of musical arts in the modern classroom	M Mzewi R Omolo-Ongati	2014	excluded at title & abstract screening
1249	Medical Research Perspective of the Undergraduate Medical Students of University of Khartoum: A Cross–sectional Study	Abubaker Emadeldin Adlan Koko Almegdad Sharafaldin Mohamed Ahmed Almustafa Siddig Mohammed Mustafa Mohamed Nasr Mohamed Ahmed Elsheikh	2020	excluded at title & abstract screening
1250	‘Sense of belonging’: The influence of individual factors in the learning environment of South African interns	K L Naidoo J van Wyk M. Adhikari	2018	excluded at title & abstract screening
1251	An assessment of transformation strategies in South Africa: A multi-case study of the accounting, financial services, government, and construction sectors	Innocent Musonda Trynos Gumbo Chioma Okoro	2019	Non human health research
1252	Pre-service teachers’ professional learning experiences during rural teaching practice in Acornhoek, Mpumalanga Province	Thabisile Nkambule Tabitha Grace Mukeredzi	2017	excluded at title & abstract screening
1253	Factors affecting Industrial Attachment Programme: Measures of academic performance and efficiency in Zimbabwe: A Review	J. Dondofema Shamva Agricultural College, Bag 2100, Shamva J. Mwenje Graduate School of Business Leadership, Bindura University of Science Education, Bindura, Zimbabwe L. Musemwa Department of Agricultural Economics, Education and Extension, Bindura University of Science Education	2020	excluded at title & abstract screening
1254	Evidence-based care: an innovation to improve nursing practice globally	II Akpabio EU Duke	2015	excluded at title & abstract screening
1255	Remembering Dr. Peter Kazembe	Heather Haq	2020	Duplicate
1256	Inventory Management Practices and Supply Chain Performance of Antiretroviral Medicines in Public Hospitals in Nyamira County, Kenya	Anyona Johnson EAC Regional Centre of Excellence for Vaccines, Immunization, and Health Supply Chain Management, College of Medicine and Health Sciences, University of Rwanda, Kigali, Rwanda. Karimi Peter University of Nairobi, Nairobi, Kenya Maru Shital University of Nairobi, Nairobi, Kenya	2021	Duplicate
1257	A Survey of Pre-clerkship Medical Students' Perspectives on their Educational Exposure to Operating Theatre in Two Nigerian Universities.	O.M Babalola G.H Ibraheem S.B Agaja B.A Ahmed	2017	excluded at title & abstract screening
1258	Exploring the intricacies of contemporary Phd research process	AM Kemoli WO Ogara	2015	excluded at title & abstract screening
1259	Informal Education: A Veritable Alternative for Building the Capacity of Entrepreneurs for Sustainable Growth	Sunday O. Effiok	2016	Duplicate
1260	Reflections on a decade of delivering PMTCT in Khayelitsha, South Africa	K Stinson, J Giddy, V Cox, R Burton, M Ibeto, C Cragg, G van Cutsem, K Hilderbrand, A Boulle, D Coetzee, E Goemaer	2014	excluded at title & abstract screening
1261	Socio-cultural determinants of sexual debut among in-school adolescents in Nyamira county	D.K Ondieki, D.O Omia, W Gichuhi, C.M.A Otieno	2021	excluded at title & abstract screening
1262	Office-based surgery – why it is important	S Grobler, A Potgieter	2009	excluded at title & abstract screening
1263	Assessing the outcome of Strengthening Laboratory Management Towards Accreditation (SLMTA) on laboratory quality management system in city government of Addis Ababa, Ethiopia	A Sisay, T Mindaye, A Tesfaye, E Abera, A Desale	2015	Non human health research
1264	Tackling ‘the most avoided issue\'*: communal rangeland management in KwaZulu-Natal, South Africa	MI Peden	2005	Duplicate
1265	Enhancing personal and social development through centre-based sport in the context of rural poverty	C. Burnett, K.F.M. Vermooten, F.J.A. van Eekeren, M. Yazaki	2021	excluded at title & abstract screening
1266	The African Hospitalist Fellowship	A.D. Daniels, H Buys, R Dunkley, J.M. Wilmshurst	2018	excluded at title & abstract screening
1267	Learning with mobile devices: A comparison of four mobile learning pilots in Africa	Shafika Isaacs, Nicky Roberts, Garth Spencer-Smith	2019	excluded at title & abstract screening
1268	Addressing challenges of PE in South African public schools	Cora Burnett	2020	excluded at title & abstract screening
1269	Mentoring as a supportive pedagogy in theological training	NH Chiroma, A Cloete	2015	excluded at title & abstract screening
1270	A descriptive retrospective cohort study of thoracic surgery experiences from September 2015 to July 2017 at three referral hospitals in Rwanda	Isaie Sibomana, Michael C. Sinclair	2018	excluded at title & abstract screening
1271	Contribution of Professor Saidi to surgical education in Kenya	Daniel Kinyuru Ojuka	2018	excluded at title & abstract screening
1272	Examining the potential of Conditional Cash Transfer for stemming Cape Flats Gang violence: A Directional Policy research project	Joseph Olusegun Adebayo, Blessing Makwambeni	2021	excluded at title & abstract screening
1273	The Role of Monitoring and Evaluation in Assessing Progress of Operational Research in the EAPHLNP Study Sites in Kenya	J.N. Kariuki , M. Mwangi , W.A. Githui , M. Kiptoo , F. Orina , W.K. Sang , P. Wanzala	2021	excluded at title & abstract screening
1274	The potential of built-environment professionals’ contribution towards emerging contractor development	F Buys, D Ludwaba	2013	excluded at title & abstract screening
1275	Projecting church music and archival masterpeices: A case study of iconic acappella groups of mountain of fire and miracles Ministries	Joseph Olubukola Oluwatade	2020	excluded at title & abstract screening
1276	Editorial: How to Choose a Dissertation Topic	Ugochukwu Anthony Eze, Oladimeji Adebayo, Ijeoma Jane Nnodim, Arome C. Adejo, Lawson O. Obazenu	2021	excluded at title & abstract screening
1277	Perspectives about policy implementation: A learning opportunity from the 2003-2013 Malawi HIV/AIDS Policy	Gift Kamanga	2018	excluded at title & abstract screening
1278	Language in Nigerian Music Scholarship: The Dearth of Intellectualism	Tunji Vidal, 'Femi Adedeji	2010	excluded at title & abstract screening
1279	Barriers and enablers to task shifting for caesarean sections in sub-Saharan Africa: a scoping review	Moses J. Chimbari	2019	excluded at title & abstract screening
1280	Evaluation of the factors that ensure long-term sustainability of family farms	SP van der Merwe	2008	Duplicate
1281	A survey of students’ performance on the piano: a case study of the Department of Music, University of Port Harcourt	David Bolaji	2016	excluded at title & abstract screening
1282	The role of ex-offenders in implementing the Community Work Programme as a crime and violence prevention initiative	M Langa, T Masuku	2016	excluded at title & abstract screening
1283	Nurse Managers’ Perception of Mentoring Community Service Nurses in North West Province, South Africa	S.H. Khunou	2019	Duplicate
1284	The holistic leadership model and the nurse unit manager: assessing requisite leadership competencies in the Rwandan context	Aphrodis Gustave Tuyishime, William Rosa	2017	excluded at title & abstract screening
1285	Choice of Future Career amongst Medical Students in Enugu, Nigeria: Implications for Anaesthesia	TC Onyeka, NP Ewuzie	2010	excluded at title & abstract screening
1286	Teaching Social Studies from multicultural perspective: a practical approach to re-fashion African Studies for transformation	E T Salako, O A Ojeyibi	2019	excluded at title & abstract screening
1287	Significance of relationships in the cognitive apprenticeship of medical specialty training	A.A. Khine, N. Hartman	2021	Duplicate
1288	AfSBT Congress abstracts Zimbabwe 2014: Epidemiology of hepatitis B virus infection in Africa	Jean-Pierre Allain	2017	excluded at title & abstract screening
1289	A report on the Zimbabwe Antiretroviral Therapy (ART) programme progress towards achieving MGD6 target 6B: Achievement and challenges	T Apollo, K Takarinda, O Mugurungi, C Chakanyuka, T Simbini, AD Harris	2010	excluded at title & abstract screening
1290	Expectations and experiences of final-year medical students regarding family medicine rural rotations: Influence on intention to practise in a rural setting	N Beckett, R Delport	2019	excluded at title & abstract screening
1291	The value of teaching practice as perceived by Postgraduate Certificate in Education (PGCE) students	Siphokazi Kwatubana, Mark Bosch	2019	excluded at title & abstract screening
1292	Knowledge transfer from sport science to coaching: a South African coach’s perspective	Alliance Kubayi, Yoga Coopoo, Abel Toriola	2019	excluded at title & abstract screening
1293	Quality assessment in higher education in Nigeria: input, process and outcome approaches	Eucharia Obiageli Obiekezie, Regina Idu Ejemot-Nwadiaro	2017	excluded at title & abstract screening
1294	Farm Attacks or ‘White Genocide’? Interrogating the unresolved land question in South Africa	Adeoye O. Akinola	2021	excluded at title & abstract screening
1295	Strategies for Enhancing Competencies among Clinical Officers in Kenya	KL Mwangi	2013	excluded at title & abstract screening
1296	Communities’ perceptions of benefit-sharing mechanisms for forest-based land reform models in South Africa	Ratsodo Phillip Tshidzumba, Paxie W. Chirwa, Folaranmi D. Babalola	2018	Non human health research
1297	The quality of doctoral education in South Africa: A question of significance	JD Jansen	2011	excluded at title & abstract screening
1298	Cultural Observations facing Women Managers: A South African Perspective	Evelyn G Chiloane-Tsoka	2012	excluded at title & abstract screening
1299	The use of research methods in the South African Journal of Psychology	Salome Elizabeth Scholtz	2020	excluded at title & abstract screening
1300	Research capacity development: A case study at the University of KwaZulu-Natal, 2003–2006	RJ Balfour	2009	excluded at title & abstract screening
1301	The West Africa Field Epidemiology and Laboratory Training Program, a strategy to improve disease surveillance and epidemic control in West Africa	Evariste Mutabaruka, Mamadou Sawadogo, Zekiba Tarnagda, Lauren Ouédraogo, Lassana Sangare, Badolo Ousmane, Yassa Ndjakani, Olivia Namusisi, David Mukanga, Michele Evering-Watley, Sennen Hounton, Peter Nsubuga	2011	excluded at title & abstract screening
1302	Residency training programme in Nigeria- problems and prospects.	R. Uwakwe	2015	excluded at title & abstract screening
1303	Novel approaches to screening for noncommunicable diseases: Lessons from Neno, Malawi	Chiyembekezo Kachimanga, Katie Cundale, Emily Wroe, Lawrence Nazimera, Arnold Jumbe, Elizabeth Dunbar, Noel Kalanga	2017	excluded at title & abstract screening
1304	A literature review of the twinning approach in supporting developmental water services by water services institutions (WSIs) and water services authorities (WSAs) in South Africa	FG Tsibani	2007	Non human health research
1305	Targeted mentoring for human immunodeficiency virus programme support in South Africa	Geoffrey Jobson, Moyahabo Mabitsi, Jean Railton, Cornelis J. Grobbelaar, James A. McIntyre, Helen E. Struthers, Remco P.H. Peters	2019	excluded at title & abstract screening
1306	Education of the General Practitioner and the Other Medical Schools in , Wassenaar, The Netherlands in Leyden Holland*	RS Ten Cate	1971	excluded at title & abstract screening
1307	Relevance of olympism education and sport-for-development programmes in South African schools	Cora Burnett	2016	excluded at title & abstract screening
1308	Write-up and dissemination of undergraduate and postgraduate research at the University of Rwanda: a cross-sectional study	Christian Nsanzabaganwa, Hubert Habineza, Naphtal Nyirimanzi, Christian Umuhoza, Katie Cartledge, Craig Conard, Peter Cartledge	2019	excluded at title & abstract screening
1309	A broader perspective on childhood maltreatment and mental health care	Anthony L Pillay, Zama K Mkhonza	2004	excluded at title & abstract screening
1310	Demographic study of librarians in public university libraries in Nigeria	Allahde Shehu	2018	excluded at title & abstract screening
1311	Household burden of chronic diseases in Ghana	HA Togoe	2012	excluded at title & abstract screening
1312	Estimating Uganda’s Exportable Labour Using a New Pro-poor Index of Unemployment	G Bakunda	2010	excluded at title & abstract screening
1313	Financial Intelligence and the Quality of Higher Education in Africa	OS Faboyede, E Ben-Caleb, I Obigbemi	2013	excluded at title & abstract screening
1314	Understanding student early departure from a Master of Public Health programme in South Africa	T Dlungwane, A Voce, R Searle, J Wassermann	2017	excluded at title & abstract screening
1315	Gynaecological laparoscopy courses in the United Arab Emirates	HM Elbiss, S George, I Sidky, FM Abu-Zidan	2013	excluded at title & abstract screening
1316	Discounting of quantity surveying fees in South Africa	R Claasen, R Cumberlege	2014	excluded at title & abstract screening
1317	Supporting Tutoring Within a Namibian Environmental Education Course: Challenges and Opportunities	GI Fröhlich, C le Roux	2004	excluded at title & abstract screening
1318	Influences on the socialisation of South African elite athletes	Cora Burnett	2006	excluded at title & abstract screening
1319	Illness Perceptions and Depression in Relation to Self-care Behaviour among Type 2 diabetes Patients in a Referral Hospital in Kigali-Rwanda	E Nsereko, C Bavuma, M Tuyizere, C Ufashingabire, JMV Rwakageyo, A Yamuragiye	2013	excluded at title & abstract screening
1320	Influence of gender, academic disciplines on research productivity of lecturers in two universities in south-west Nigeria	Olusegun Opesanwo, Ahmed Olakunle Simisaye	2018	excluded at title & abstract screening
1321	Strategies for Achieving Best Practices Among Counselors in Anambra State Secondary School	Kay C Onyechi, Nnamdi Obikeze	2012	excluded at title & abstract screening
1322	Children living and/or working on the streets in Harare: Issues and challenges.	GA Muchinako, BK Chikwaiwa, AC Nyanguru	2015	excluded at title & abstract screening
1323	L2 French Writing Assessment: A Methodological Critique	Sheri Dion	2021	excluded at title & abstract screening
1324	Andries van Aarde – A sideways glance: His theological and hermeneutical contribution to the South African scene	G de Villiers	2011	excluded at title & abstract screening
1325	Is naming and shaming the perpetrators of sexual violence a sacrilege? The nascent voices of senior female students at a South African University	Bellita Banda-Chitsamatanga, Nomthandazo Ntlama		excluded at title & abstract screening
1326	The strange case of dr jekyll and mr hyde: can we effectively manage sudden behaviour changes in the dying patient?: Delirium is the most common reason for a sudden change of behaviour in a seriously ill patient	D Cameron	2011	excluded at title & abstract screening
1327	Entrepreneurial Competency and Business Success Among Indigenous Micro, Small and Medium Scale Enterprises	smail O. Azeez, Adeola Essien	2021	excluded at title & abstract screening
1328	Accessibility Of Substances, Accommodation Status & Extracurricular Activities' Influence On Undergraduates In Kenya	J. Ngure, M. Chepchieng , P. Ngure , B. Omulema	2020	excluded at title & abstract screening
1329	Multisectoral (in)action: Towards effective mainstreaming of HIV in public sector departments in South Africa	Pinky Mahlangu, Jo Vearey, Jane Goudge	2019	excluded at title & abstract screening
1330	Anti-cancer and anti-trypanosomal properties of alkaloids from the root bark of Zanthoxylum leprieurii Guill and Perr	Fabian I. Eze, Xavier Siwe-Noundou, Michelle Isaacs, Srinivas Patnala, Patience O. Osadebe, Rui W.M. Krause	2021	Non human health research
1331	Ethical issues and Huntington’s disease	D Matorera, W.J. Fraser	2016	excluded at title & abstract screening
1332	Evaluation of the factors that ensure long-term sustainability of family farms	SP van der Merwe	2008	Duplicate
1333	Strengthening human resources for health in resource-limited countries: The case of Medic to Medic in Malawi	Fanuel Meckson Bickton	2019	Intervention not focused on health research mentorship
1334	Centenary of Pentecostalism in Ghana (1917–2017): A case study of Christ Apostolic Church International	Peter White	2021	excluded at title & abstract screening
1335	Tilapia lake virus threatens tilapines farming and food security: socio-economic challenges and preventive measures in Sub-Saharan Africa	Y.M.G. Hounmanou, R.H. Mdegela, T.V. Dougnon, M.E. Achoh, O.J. Mhongole, H. Agadjihouèdé, L. Gangbè, A. Dalsgaard	2017	Non human health research
1336	Does South Africa need a national clinical trials support unit?	N Siegfried, J Volmink, A Dhansay	2010	excluded at title & abstract screening
1337	The role of entrepreneurship education in career expectations of students	J Kroon, S Meyer	2001	excluded at title & abstract screening
1338	Throughput in the UCT Actuarial Science programme: a microcosm of the profession’s transformation challenge	Dave Strugnell, Shivani Ranchod	2018	excluded at title & abstract screening
1339	Prevention of mother-to-child transmission activities after one-off clinical mentorship training in selected health facilities, Zimbabwe: 2014-2018	Winnie Mandewo, Cephas Muchuchuti, Obey Shoko, Collins Timire, Kudakwashe Collin Takarinda, Anthony David Harries, Hannock Tweya, Talent Tapera, Saziso Nyathi, Addmore Chadambuka, Anesu Chimwaza, Agnes Mahomva	2020	excluded at title & abstract screening
1340	Research issues in the humanities and social sciences in Africa in the 21st Century: challenges and opportunities	KH Moahi	2010	excluded at title & abstract screening
1341	Adequacy of pain management in HIV-positive patients	C Narasimooloo, SS Naidoo, BM Gaede	2011	excluded at title & abstract screening
1342	An Overview of Herbal Medicine Research and Development in Nigeria	KP Osemene, AA Elujoba, MO Ilori	2014	Non human health research
1343	A case of sexist descending attitudes towards a woman leader in a school and its effects on practices	Itumeleng Innocentia Setlhodi	2018	excluded at title & abstract screening
1344	Rising to the challenge: Training the next generation of clinician scientists for South Africa	B Kramer, Y Veriava, JM Pettifor	2016	excluded at title & abstract screening
1345	Problems of academic manuscript publishing in developing countries	Kenneth U. Nmadi	2017	excluded at title & abstract screening
1346	The role of ‘pimping’ in the mediation of transactional sex at a university campus in Zimbabwe	Tsitsi B Masvawure	2011	excluded at title & abstract screening
1347	Innovative mentorship programmes for female academics in two African Universities of Technology via ubuntu: An exploratory study	Tabita Ladzeh Akpey-Mensah, Mammo Muchie	2020	excluded at title & abstract screening
1348	An integrated mentoring strategy for service learning in higher education	J-A van Wyk Vista University F Daniels Vista University	2004	Outcome variability
1349	Postgraduate medical education in Nigeria: Past, present, and future	Friday E. Okonofua	2018	excluded at title & abstract screening
1350	Effect of supervision on timely completion of PhD Programme	Irenee Ndayambaje	2018	Intervention not focused on health research mentorship
1351	Cascaded clinical mentoring improves health workers selfefficacy in provision of integrated HIV care in rural hospitals in Kenya	R. Nduati, G. Mbatia, J. Oyieke, G. Wariua, P.N. Mwaura, M.M. Githui, J. Mutiso	2019	Outcome variability
1352	Mentorship in orthopaedic and trauma residency training programme in Nigeria: the residents' perspective	O.I. Akinmokun, A.T. Akinsulire, T.O. Odugbemi, K.C. Odogwu, S.O. Giwa	2016	excluded at title & abstract screening
1353	Mentorship in Nigerian Music Scholarship: Critical review and way forward	Femi Adedeji, Charles Aluede	2021	Intervention not focused on health research mentorship
1354	Evaluation of mentorship experience of doctors undergoing the postgraduate residency training programme in Nigeria.	E.A Jeje, O.A Elebute, A Olawepo, S.S Sule, O.A Atoyebi	2021	Outcome variability
1355	Mentoring the modern African surgeon: A call to arms!	MC Mutebi, H Saidi, AJ Raja	2011	Outcome variability
1356	A model for mentorship of newly qualified professional nurses employed in community health care services	MF Lekhuleni, LB Khoza, LO Amusa	2012	Outcome variability
1357	Validation of mentorship model for newly qualified professional nurses employed in community health care services at Limpopo Province, South Africa	ME Lekhuleni, LB Khoza, LO Amusa	2013	Outcome variability
1358	Knowledge and Practice of Mentoring in Residency Training Programme in Family Medicine in Nigeria	GA Nnaji, IL Nnaji, OM Shabi, U Agu	2014	Outcome variability
1359	Surgical mentorship at the Lagos University Teaching Hospital - the residents' view	Elebute Olumide, Ugwuowo Tochukwu	2018	Outcome variability
1360	Women’s Health Research Working Group: A Mentorship Model to Increase Women’s Participation in Research	Mitike Molla Sisay, Mahlet Yigeremu, Yimtubezinash Woldeamanuel, Workeabeba Abebe	2021	Intervention not focused on health research mentorship
1361	Implementation of Human Development Model Impact on Data Quality and Information Use in Addis Ababa, Ethiopia	Wondimu Ayele, Ephrem Biruk, Tigist Habtamu, Girma Taye, Ashagre Sisay, Daniel Getachew	2021	excluded at title & abstract screening
1362	Perceptions of undergraduate nursing students on peer mentorship training at University of Fort Hare, Eastern Cape, South Africa	NT Nkutu, E Seekoe	2013	excluded at title & abstract screening
1363	Centrality of the Teacher in Mentorship and Implementation of School Curriculum in Zambia	Madalitso Khulupilika Banja	2020	excluded at title & abstract screening
1364	Peacebuilding through Language Mentorship in Rwanda’s Primary Education: Challenges facing key stakeholders	Jean de Dieu Nkubito, Anastasie Uwababyeyi	2017	excluded at title & abstract screening
1365	The perceptions of professional nurses on student mentorship in clinical areas: A study in Polokwane municipality hospitals, Limpopo province	Chokwe M. Setati, Zerish Z. Nkosi	2017	Intervention not focused on health research mentorship
1366	Identification of self-care deficiencies requiring mentorship of newly qualified professional nurses employed in community healthcare services in Limpopo Province, South Africa	ME Lekhuleni, LB Khoza, LO Musa	2013	excluded at title & abstract screening
1367	Near-peer mentorship for undergraduate training in Ugandan medical schools: views of undergraduate students	Godfrey Zari Rukundo, Aluonzi Burani, Jannat Kasozi, Claude Kirimuhuzya, Charles Odongo, Catherine Mwesigwa, Wycliff Byona, Sarah Kiguli	2016	Outcome variability
1368	Paediatric laparoscopic orchidopexy as a novel mentorship: Training model	V Gupta, SK Yadav, E Dean, P Vincent, F Walid, A Al Said	2014	excluded at title & abstract screening
1369	Student Teacher Perceptions of the Role of Classroom Mentors on Attachment Teaching Practice: The Case at Morgan ZINTEC College	M. Rwodzi, F. Muchenje, B. Bondai	2013	excluded at title & abstract screening
1370	Faculty’s experience of a formal mentoring programme: the perfect fit	Lizeth Roets, Elsie Janse van Rensburg, Johanna Lubbe	2019	Outcome variability
1371	A cultural historical activity theory (CHAT) analysis of prehospital emergency medical care clinical mentorship to enable learning	N. Liebenberg, T.L. Christopher, J. Garraway	2021	Duplicate
1372	Student feedback on an adapted appraisal model in resource-limited settings	L Arnold	2016	Outcome variability
1373	Growing researchers from the historically disadvantaged groups through internships	T Mda	2013	Include
1374	Mentoring: panacea for enhancing library service delivery in tertiary institutions in Imo State, Nigeria	Ngozi Azubogu	2019	Outcome variability
1375	Mentorship: A process of nurturing others	M Masango	2011	Intervention not focused on health research mentorship
1376	Experience of nurses regarding the clinical mentoring of student nurses in resource-limited settings	Dhunraj Foolchand, Jeanette E. Maritz	2021	excluded at title & abstract screening
1377	Caring relationships in the environment of changing teacher professional development	Mawuadem Koku Amedeker	2019	excluded at title & abstract screening
1378	Views of early career doctors on residency training and clinical practice in Nigeria: A qualitative report from charting study	Rereoluwa Babalola, Olusegun Olaopa, Francis Fagbule, Iyanu Adufe, Oladeji Ekundayo, Abimbola Amoo, Ayanfe Omololu, Sebastine Oiwoh, Temitope Selowo, Oladimeji Adebayo	2021	excluded at title & abstract screening
1379	Finding the optimal paradigm in surgical training and mentorship: Prof. Saidi’s example	Isaac Oluoch Kobe	2018	Outcome variability
1380	Diagnostic yield of gastrointestinal endoscopy in North West Region Cameroon and trends in diagnosis over time	Jacob Kamdem, Dennis Palmer, Charles Barrier, Richard Bardin, James Allen Brown, Mark Topazian		Outcome variability
1381	Challenges facing young African scientists in their research careers: A qualitative exploratory study	Save Kumwenda, El Hadji A. Niang, Pauline W. Orondo, Pote William, Lateefah Oyinlola, Gedeon N. Bongo, Bernadette Chiwona	2017	Duplicate
1382	The perceived effect of staff development on organisational performance in selected First Banks in Lagos State, Nigeria	Akeem Olalekan Shonubi	2020	excluded at title & abstract screening
1383	Developing nurse educators’ research capacity in a resource-constrained environment	J.E. Maritz, K. Jooste	2021	excluded at title & abstract screening
1384	Health care workers experiences in emergency obstetric care following implementation of an in-service training program: case of 2 Referral Hospitals in Botswana	Ludo Nkhwalume, Yohana Mashalla	2021	excluded at title & abstract screening
1385	Exploring the pre-service teacher mentoring context: The construction of self-regulated professionalism short courses	Tanya Smit, Pieter H. du Toit	2021	excluded at title & abstract screening
1386	Perspectives of the inaugural medical research and mentorship symposium for medical students and junior doctors in Zambia, Southern Africa: planning, outcomes and lessons learnt	A.W. Asombang , J.C. Kabwe , M.K. Lubeya , N. Kasongo, T. Mpetemoya , S. Mazimba, K. Mateyo	2020	Excluded based on study design
1387	Like Water Off a Duck’s Back: Interrogating the Mentoring Practices in the University of Zimbabwe Post-Graduate Teacher Training Programme	M. Phiri, M. M. Madondo, G. Museka	2018	Duplicate
1388	Factors Involved in Selection of a Career in Surgery and Orthopedics for Medical Students in Malawi	C Kollias, L Banza, N Mkandawire	2010	Excluded based on study design
1389	Results of a Community Mentoring Programme for Youth Heads of Household in Rwanda: Effects on Youth Sexual Risk Behaviours and Maltreatment	J Ntaganira, L Brown, NB Mock	2013	excluded at title & abstract screening
1390	Psychosocial factors predisposing university undergraduates to mentoring relationship	R Opayemi		excluded at title & abstract screening
1391	Perceptions of mentoring: Expectations of a key resource for higher education	RJS Blunt, J Conolly	2007	excluded at title & abstract screening
1392	Transforming beginner teacher mentoring interventions for social reform	Tanya Smit, Pieter H. du Toit	2016	Outcome variability
1393	Community service nurses’ perceptions regarding mentoring in North West Province, South Africa	S.H. Khunou, M.A. Rakhudu	2017	excluded at title & abstract screening
1394	Challenges and opportunities in building health research capacity in Tanzania: a case of the National Institute for Medical Research	Stephen M. Magesa, Bonard Mwape, Leonard E.G. Mboera	2012	Excluded based on study design
1395	Impact of Research Methodology and Scientific Writing Training in Transforming Clinical and Laboratory Personnel to Research Scientists at the East Africa Public Health Laboratory Networking Project Study Sites in Kenya	M. Kiptoo, W. Githui , P. Wanzala , J. Kariuki , M. Mwangi , S. Omar , F. Kimani , T. Ogaro , F. Orina, W. Sang	2021	Outcome variability
1396	Evaluating 5 years’ NIMART mentoring in South Africa’s HIV treatment programme: Successes, challenges and future needs	M Jones, D Cameron	2018	Outcome variability
1397	Peer-mentees’ challenges in an undergraduate peer-group clinical mentoring programme in a nursing education institution	Tshepo A. Ntho, Abel J. Pienaar, Leepile A. Sehularo	2021	Outcome variability
1398	The Effect of Academic Advising on Academic Performance of University Students in Kenyan Universities	JM Muola, R Maithya, AM Mwinzi	2011	Intervention not focused on health research mentorship
1399	Ensuring Effective Mentoring in Tertiary Institutions in Anambra State	EC Okereke	2014	Outcome variability
1400	The selection and training of fieldworkers in educational research: a Western Cape inquiry	Lena Green, Jean Baxen	2002	excluded at title & abstract screening
1401	Assessing Research Engagement of Resident Doctors in Training in Northwestern Nigeria	Shehu Salihu Umar, Zaharadeen Shuaibu Babandi, Auwal Garba Suleiman, Umar Muhammad Umar, Abdulhakeem Abayomi Olorukooba, Aisha Jamila Ahmad, Bilqis O. Muhammad, Abubakar Ibrahim Umar, Adam Ahmad, Lawson O. Obazenu	2021	Outcome variability
1402	Implementing infection prevention and control capacity building strategies within the context of Ebola outbreak in a "Hard-to-Reach" area of Liberia	Michael Ogbonnaya Oji, Mesfin Haile, April Baller, Nathalie Trembley, Nuha Mahmoud, Alex Gasasira, Victor Ladele, Catherine Cooper, Francis Ndivo Kateh, Tolbert Nyenswah, Peter Nsubuga	2018	Outcome variability
1403	An evaluation of factors influencing perceptual experiences and future plans of final-year medical interns in the Free State, 2013–2014	N Mofolo, J Botes	2016	excluded at title & abstract screening
1404	Learning to teach for mathematical proficiency: Behavioural changes for pre-service teachers on teaching placement	Chipo Makamure	2020	excluded at title & abstract screening
1405	The protégé and the sage: students’ perceptions of work-based mentoring experiences	M Harris	2007	excluded at title & abstract screening
1406	Promoting responsible research conduct in a developing world academic context	L Horn	2013	Intervention not focused on health research mentorship
1407	Students’ motivations and socio-professional integration as drivers of doctoral program completion: a reflection on personal experience	Florien Nsanganwimana	2018	Duplicate
1408	Reflection as learning about the self in context: mentoring as catalyst for reflective development in pre-service teachers	L Frick, A Carl, P Beets		Intervention not focused on health research mentorship
1409	Annual Medical research Day Abstracts	IT Gangaidzo	No year of publication	Excluded based on study design
1410	Mentored academic writing for higher education in South Africa	NA Naidoo, AC Tshivhase	2004	Outcome variability
1411	The Tanzania Field Epidemiology and Laboratory Training Program: building and transforming the public health workforce	Peter Mmbuji, David Mukanga, Janeth Mghamba, Mohamed Ahly, Fausta Mosha, Simba Azima, Sembuche Senga, Candida Moshiro, Innocent Semali, Italia Rolle, Stefan Wiktor, Suzzane McQueen, Peter McElroy, Peter Nsubuga	2011	Intervention not focused on health research mentorship
1412	Concepts of Plagiarism and Reference Management in Scholarly Writing: Perspectives for the Residency Training Programme in Nigeria	Peter Odion Ubuane, Temiloluwa Ogechukwu Nwankpele, Foluke Grace Ekut, Jennifer Chinelo Okeke	2021	Excluded based on study design
1413	Correspondence: Strengthening capacity, collaboration and quality of clinical research in Africa: EDCTP Networks of Excellence	A Kitau, T Corrah, K Herbst, T Nyirenda, S Agwale, M Makanga, CS Mgone	2009	Excluded based on study design
1414	Developing an Academic Community of Practice (COP) in University of Ghana	E.E. Badu, Christy Badu	2017	Intervention not focused on health research mentorship
1415	Experience and Lessons Learnt on Health Care Personnel Participating In the Implementation of TB Operational Research at (EAPHLNP -OR) Malindi, Kenya	B. Kitole , G. Waruta , J. Kimani , R. Wanyanga, J. Mangi, D. Mupe, J. Karisa, G. Rono, F. Orina , M. Mwangi , W. Sang , M. Karimi , R. Too , R. Aberi , E. Too , E Juma, J. Kariuki , P. Wanzala, W.A. Githui	2020	Outcome variability
1416	Editorial: Structured operational research and training in the public health sector: the Kenyan experience	P.O. Owiti, R.J. Kosgei, A Beatrice Kihara, O Ogutu, W Kizito, J.K. Edwards, H Tweya, K.C. Takarinda, J.K. Sitienei, E.M. Kamau	2017	Excluded based on study design
1417	The Impact of Supervision and Mentorship Practices on Perceived Competence of Teacher-Trainees and Beginning Teachers in Ghana	F K Amedahe, P D Ahiatrogah, Y KA Etsey	2002	Outcome variability
1418	Empowering the Faculty through Faculty Mentoring Needs Assessment of Junior Faculty at the University of Education, Winneba, Ghana	JA Azure	2012	Intervention not focused on health research mentorship
1419	Supporting early career health investigators in Kenya: A qualitative study of HIV/AIDS research capacity building	J Daniels, R Nduati, J Kiarie, C Farquhar	2015	Include
1420	Academic programme satisfaction and doctorate aspiration among master’s degree students: the role of mentoring experience	Chiyem L. Nwanzu	2021	Outcome variability
1421	Improving postgraduate nursing research output: A South African nursing science perspective	P.C. Chukwuere, L.A. Sehularo, M.E. Manyedi, M.M. Ojong-Alasia	2020	Outcome variability
1422	DRILL: An innovative programme to develop health research leadership in KwaZulu-Natal, South Africa	F. Suleman, D . Wassenaar, N. Nadesanreddy, P. Brysiewicz	2020	Outcome variability
1423	Professional mentoring in student affairs: evaluation of a global programme	Eva-Marie Seeto	2004	Outcome variability
1424	Knowledge Production through Mentorship of Next Generation Scholars: Case Study of Universities in Kenya	Irene Moraa Moseti	2017	Intervention not focused on health research mentorship
1425	Research Productivity of ]unior Academic Staff at a Tertiary Medical College in South West, Nigeria	OA Lesi, OO Orenuga, A Roberts, OO Abudu	2018	Intervention not focused on health research mentorship
1426	Public health systems strengthening in Africa: The role of South Africa Field Epidemiology and Laboratory Training Programme	Lazarus Kuonza, Khin San Tint, Bernice Harris, Immaculate Nabukenya	2015	Outcome variability
1427	One Health concept for strengthening public health surveillance and response through Field Epidemiology and Laboratory Training in Ghana	Frederick Wurapa1,&, Ebenezer Afari1 , Chima Ohuabunwo1,4, Samuel Sackey1 , Christine Clerk1 , Simon Kwadje3 , Nathaniel Yebuah2 , Joseph Amankwa3 , George Amofah3 , Ebenezer Appiah-Denkyira3	2017	excluded at title & abstract screening
1428	Managing Power Relations in Doctoral Education through Research Mentoring	Ofojebe Wenceslaus Eyiuche Ifeoma Olibie	2012	Outcome variability
1429	Harnessing the power of South-South partnerships to build capacity for the prevention of sexual and intimate partner violence	Elizabeth Dartnall Anik Gevers	2017	include
1430	‘Now you call us colleagues’: A reflection on the PPER students’ experience of becoming researchers 2007 and 2009	S Molefe, A Bengesai, B Davey, B Goba, L Lekena, N Madiya, T Nkambule	2013	Excluded based on study design
1431	A model perception on the independence of PhD students in promoting the research capability at University of Rwanda	Denis Ndanguza, Vedaste Mutarutinya	2017	Excluded based on study design
1432	MMed cohort supervision: A path out of the swamp?	C Rout, T Sommerville, C Aldous	2017	excluded at title & abstract screening
1433	Postgraduate supervision at an open distance e-learning institution in South Africa	Tintswalo Vivian Manyike	2021	Duplicate
1434	Lecturers' experience of postgraduate supervision in a distance education context	AC Lessing, S Schulze	2013	excluded at title & abstract screening
1435	Perioperative Nursing Training in Rwanda in Partnership with American Universities: The Journey So Far	Joselyne Mukantwari, Lilian Omondi, David Ryamukuru	2021	Intervention not focused on health research mentorship
1436	Factors Influencing Research Activity among Medical Students at University of Nairobi	J Agengo, PM Mwachaka, PK Bundi	2010	excluded at title & abstract screening
1437	Enhancing capacity of research ethics review committees in developing countries: The Kenyan example	G Omosa-Manyonyi, SK Langat, J Olenja, O Anzala	2015	Outcome variability
1438	Female Academic Career Development and Administrative Positions at Addis Ababa University: a Mixed-Method Study	Berhan Tassew, Yalemwork Getnet, Adiam Nega, Etsehiwot Tilahun, Workeabeba Abebe, Meselech Roro, Mahlet Yigeremu, Yimtubezinash Woldeamanuel, Bezawit Ketema, Hanna Demisse, Meron Awraris, Seble Assefa, Selamawit Girma, Meaza Gezu, Mulumebet Zenebe, Abigia Wondimagegnehu, Selamawit Girma, Ansha Nega, Mitike Molla Sisay	2015	excluded at title & abstract screening
1439	Special edition summarizing the scientific discourse which took place during OHCEA’s first international conference on One Health in September, 2013	Conference contributors; Ass. Prof. William Bazeyo	2020	excluded at title & abstract screening
1440	The role of mentoring in research ecosystems in Sub-Saharan Africa: Some experiences through the CARTA opportunity	Somefun, OD; Adebayo, KO	2021	Duplicate
1441	Capacity-Building in Human Genetics for Developing Countries: Initiatives and Perspectives in Sub-Saharan Africa	Wonkam, A; Muna, W; Ramesar, R; Rotimi, CN; Newport, MJ	2010	Intervention not focused on health research mentorship
1442	Partnership for mental health development in Sub-Saharan Africa (PaM-D): a collaborative initiative for research and capacity building	Gureje, O; Seedat, S; Kola, L; Appiah-Poku, J; Othieno, C; Harris, B; Makanjuola, V; Price, LN; Ayinde, OO; Esan, O	2019	Include
1443	Developing mental health research in sub-Saharan Africa: capacity building in the AFFIRM project	Schneider, M; Sorsdahl, K; Mayston, R; Ahrens, J; Chibanda, D; Fekadu, A; Hanlon, C; Holzer, S; Musisi, S; Ofori-Atta, A; Thornicroft, G; Prince, M; Alem, A; Susser, E; Lund, C	2016	outcome variability
1444	Mental health research capacity building in sub-Saharan Africa: the African Mental Health Research Initiative	Chibanda, D; Abas, M; Musesengwa, R; Merritt, C; Sorsdahl, K; Mangezi, W; Bandawe, C; Cowan, F; Araya, R; Gomo, E; Gibson, L; Weiss, H; Hanlon, C; Lund, C	2020	Outcome variability
1445	African American Women and the Academy: Using Career Mentoring to Increase Research Productivity	Evans, GL; Cokley, KO	2008	Excluded based on study design
1446	Women mentoring in the academe: a faculty cross-racial and cross-cultural experience	Guramatunhu-Mudiwa, P; Angel, RB	2017	Excluded based on study design
1447	Implementing E-mentoring with care-experienced youth under lock-down - a South African experience	MacDonald, M; Dellis, A; Mathews, S; Marco, JL	2020	excluded at title & abstract screening
1448	The Sub-Saharan Africa Regional Partnership (SHARP) for Mental Health Capacity Building: a program protocol for building implementation science and mental health research and policymaking capacity in Malawi and Tanzania	Akiba, CF; Go, V; Mwapasa, V; Hosseinipour, M; Gaynes, BN; Amberbir, A; Udedi, M; Pence, BW	2019	Duplicate
1449	Positioning for success: building capacity in academic competencies for early-career researchers in sub-Saharan Africa	Merritt, C; Jack, H; Mangezi, W; Chibanda, D; Abas, M	2019	Outcome variability
1450	African-led health research and capacity building- is it working?	Kasprowicz, VO; Chopera, D; Waddilove, KD; Brockman, MA; Gilmour, J; Hunter, E; Kilembe, W; Karita, E; Gaseitsiwe, S; Sanders, EJ; Ndung'u, T	2020	Excluded based on study design
1451	Building local capacity for genomics research in Africa: recommendations from analysis of publications in Sub-Saharan Africa from 2004 to 2013	Adedokun, BO; Olopade, CO; Olopade, OI	2016	excluded at title & abstract screening
1452	It takes more than a fellowship program: reflections on capacity strengthening for health systems research in sub-Saharan Africa	Izugbara, CO; Kabiru, CW; Amendah, D; Dimbuene, ZT; Donfouet, HPP; Atake, EH; Ingabire, MG; Maluka, S; Mumah, JN; Mwau, M; Ndinya, M; Ngure, K; Sidze, EM; Sossa, C; Soura, A; Ezeh, AC	2017	Outcome variability
1453	Right from primary school, I liked science: understanding health research capacity building in sub-Saharan Africa through Kenyan training experiences	Daniels, J; Nduati, R; Farquhar, C	2014	Include
1454	Institutional-level drivers of gender-inequitable scientific career progression in sub-Saharan Africa	Liani, ML; Nyamongo, IK; Pulford, J; Tolhurst, R	2021	Outcome variability
1455	Health technology assessment in sub-Saharan Africa: a descriptive analysis and narrative synthesis	Hollingworth, S; Fenny, AP; Yu, SY; Ruiz, F; Chalkidou, K	2021	Duplicate
1456	Faculty's experience of a formal mentoring programme: the perfect fit	Roets, L; van Rensburg, EJ; Lubbe, J	2019	Outcome variability
1457	A Qualitative Study of Interdisciplinary Near-Peer Research Mentoring in Professional Training	Wagner, C; du Toit, J	2019	Outcome variability
1458	Inside Mentor-Mentee Meetings In Pre-Service Teacher School-Based Teaching Practice In Zimbabwe	Mukeredzi, TG; Manwa, L	2019	Outcome variability
1459	Strengthening health research capacity in sub-Saharan Africa: mapping the 2012-2017 landscape of externally funded international postgraduate training at institutions in the region	Morel, T; Maher, D; Nyirenda, T; Olesen, OF	2018	Excluded based on study design
1460	Mentorship needs at academic institutions in resource-limited settings: a survey at makerere university college of health sciences	Nakanjako, D; Byakika-Kibwika, P; Kintu, K; Aizire, J; Nakwagala, F; Luzige, S; Namisi, C; Mayanja-Kizza, H; Kamya, MR	2011	Duplicate
1461	We need more big trees as well as the grass roots: going beyond research capacity building to develop sustainable careers in mental health research in African countries	Langhaug, LF; Jack, H; Hanlon, C; Holzer, S; Sorsdahl, K; Mutedzi, B; Mangezi, W; Merritt, C; Alem, A; Stewart, R; Bandawe, C; Musesengwa, R; Abas, M; Chibanda, D; Lund, C	2020	Duplicate
1462	Qualitative Research in an International Research Program: Maintaining Momentum while Building Capacity in Nurses	Mill, J; Davison, C; Richter, S; Etowa, J; Edwards, N; Kahwa, E; Walusimbi, M; Harrowing, J	2014	Excluded based on study design
1463	BioStruct-Africa: empowering Africa-based scientists through structural biology knowledge transfer and mentoring - recent advances and future perspectives	Nji, E; Traore, DAK; Ndi, M; Joko, CA; Doyle, DA	2019	excluded at title & abstract screening
1464	Balancing the personal, local, institutional, and global: multiple case study and multidimensional scaling analysis of African experiences in addressing complexity and political economy in health research capacity strengthening	Ager, A; Zarowsky, C	2015	Duplicate
1465	Generating evidence to narrow the treatment gap for mental disorders in sub-Saharan Africa: rationale, overview and methods of AFFIRM	Lund, C; Alem, A; Schneider, M; Hanlon, C; Ahrens, J; Bandawe, C; Bass, J; Bhana, A; Burns, J; Chibanda, D; Cowan, F; Davies, T; Dewey, M; Fekadu, A; Freeman, M; Honikman, S; Joska, J; Kagee, A; Mayston, R; Medhin, G; Musisi, S; Myer, L; Ntulo, T; Nyatsanza, M; Ofori-Atta, A; Petersen, I; Phakathi, S; Prince, M; Shibre, T; Stein, DJ; Swartz, L; Thornicroft, G; Tomlinson, M; Wissow, L; Susser, E	2015	Duplicate
1466	Experiences of mentorship with academic staff doctoral candidates at a south african university	Strebel, A; Shefer, T	2016	Excluded based on study design
1467	Mentoring the Mentors: Implementation and Evaluation of Four Fogarty-Sponsored Mentoring Training Workshops in Low-and Middle-Income Countries	Gandhi, M; Raj, T; Fernandez, R; Rispel, L; Nxumalo, N; Lescano, AG; Bukusi, EA; Mmbaga, BT; Heimburger, DC; Cohen, CR	2019	Include
1468	Latest developments in career counselling in South Africa: towards a positive approach	Maree, JG	2013	excluded at title & abstract screening
1469	Peer-to-Peer Mentoring for African American Women With Lupus: A Feasibility Pilot	Williams, EM; Hyer, JM; Viswanathan, R; Faith, TD; Voronca, D; Gebregzaibher, M; Oates, JC; Egede, L	2018	Intervention not focused on health research mentorship
1470	Mentoring programmes for academic staff at the Polytechnic of Namibia	Naris, SN; Ukpere, WI	2010	Intervention not focused on health research mentorship
1471	Strengthening System and Implementation Research Capacity for Child Mental Health and Family Well-being in Sub-Saharan Africa	Mbwayo, A; Kumar, M; Mathai, M; Mutavi, T; Nungari, J; Gathara, R; McKay, M; Ssewamala, F; Hoagwood, K; Petersen, I; Bhana, A; Huang, KY		Intervention not focused on health research mentorship
1472	Harnessing microbiome and probiotic research in sub-Saharan Africa: recommendations from an African workshop	Reid, G; Nduti, N; Sybesma, W; Kort, R; Kollmann, TR; Adam, R; Boga, H; Brown, EM; Einerhand, A; El-Nezami, H; Gloor, GB; Kavere, II; Lindahl, J; Manges, A; Mamo, W; Martin, R; McMillan, A; Obiero, J; Ochieng, PA; Onyango, A; Rulisa, S; Salminen, E; Salminen, S; Sije, A; Swann, JR; van Treuren, W; Waweru, D; Kemp, SJ	2014	excluded at title & abstract screening
1473	Effective Research Mentorship for Residents: Meeting the Needs of Early Career Physicians	van Schalkwyk, GI; Katz, RB; Resignato, J; van Schalkwyk, SC; Rohrbaugh, RM	2017	Outcome variability
1474	Laying the Ground Work: Setting up a Student Mentoring Programme	Masehela, L; Ndebele, C	2016	Outcome variability
1475	Observed controls on resilience of groundwater to climate variability in sub-Saharan Africa	Cuthbert, MO; Taylor, RG; Favreau, G; Todd, MC; Shamsudduha, M; Villholth, KG; MacDonald, AM; Scanlon, BR; Kotchoni, DOV; Vouillamoz, JM; Lawson, FMA; Adjomayi, PA; Kashaigili, J; Seddon, D; Sorensen, JPR; Ebrahim, GY; Owor, M; Nyenje, PM; Nazoumou, Y; Goni, I; Ousmane, BI; Sibanda, T; Ascott, MJ; Macdonald, DMJ; Agyekum, W; Koussoube, Y; Wanke, H; Kim, H; Wada, Y; Lo, MH; Oki, T; Kukuric, N	2019	excluded at title & abstract screening
1476	Enhancing mental health research capacity: emerging voices from the National Institute of Mental Health (NIMH) global hubs	da Silva, ATC; Hanlon, C; Susser, E; Rojas, G; Claro, HG; Quayle, J; Habtamu, K; Burrone, MS; Cavalcanti, MT; Sharma, M; Schneider, M; Adhikari, RP; van de Water, T; Mohammed, Y; Ordonez, AE; Seedat, S	2019	Duplicate
1477	Sexual and Reproductive Health Research and Research Capacity Strengthening in Africa: Perspectives from the region	Adanu, R; Mbizvo, MT; Baguiya, A; Adam, V; Ademe, BW; Ankomah, A; Aja, GN; Ajuwon, AJ; Esimai, OA; Ibrahim, T; Mogobe, DK; Tuncalp, O; Chandra-Mouli, V; Temmerman, M	2015	Excluded based on study design
1478	Assisted self-mentorship of a boundaryless research career	Smit, E; van den Berg, H	2016	Intervention not focused on health research mentorship
1479	Integration of nematology as a training and research discipline in sub-Saharan Africa: progress and prospects	Cortada, L; Dehennin, I; Bert, W; Coyne, D	2019	Non human health research
1480	Research capacity building: a US-South African partnership	Airhihenbuwa, CO; Shisana, O; Zungu, N; BeLue, R; Makofani, DM; Shefer, T; Smith, E; Simbayi, L	2011	Outcome variability
1481	A conceptual framework for capacity strengthening of health research in conflict: the case of the Middle East and North Africa region	El Achi, N; Papamichail, A; Rizk, A; Lindsay, H; Menassa, M; Abdul-Khalek, RA; Ekzayez, A; Dewachi, O; Patel, P	2019	excluded at title & abstract screening
1482	Closing system-wide yield gaps to increase food production and mitigate GHGs among mixed crop-livestock smallholders in Sub-Saharan Africa	Henderson, B; Godde, C; Medina-Hidalgo, D; van Wijk, M; Silvestri, S; Douxchamps, S; Stephenson, E; Power, B; Rigolot, C; Cacho, O; Herrero, M	2016	Intervention not focused on health research mentorship
1483	Applied statistical training to strengthen analysis and health research capacity in Rwanda	Thomson, DR; Semakula, M; Hirschhorn, LR; Murray, M; Ndahindwa, V; Manzi, A; Mukabutera, A; Karema, C; Condo, J; Hedt-Gauthier, B	2016	Duplicate
1484	Cost-effectiveness of a peer mentoring intervention to improve disease self-management practices and self-efficacy among African American women with systemic lupus erythematosus: analysis of the Peer Approaches to Lupus Self-management (PALS) pilot study	Williams, EM; Dismuke, CL; Faith, TD; Smalls, BL; Brown, E; Oates, JC; Egede, LE	2019	Outcome variability
1485	Understanding the state of health policy and systems research in West Africa and capacity strengthening needs: scoping of peer-reviewed publications trends and patterns 1990-2015	Defor, S; Kwamie, A; Agyepong, IA	2017	excluded at title & abstract screening
1486	Expanding Research Capacity in Sub-Saharan Africa Through Informatics, Bioinformatics, and Data Science Training Programs in Mali	Shaffer, JG; Mather, FJ; Wele, M; Li, J; Tangara, CO; Kassogue, Y; Srivastav, SK; Thiero, O; Diakite, M; Sangare, M; Dabitao, D; Toure, M; Djimde, AA; Traore, S; Diakite, B; Coulibaly, MB; Liu, YZ; Lacey, M; Lefante, JJ; Koita, O; Schieffelin, JS; Krogstad, DJ; Doumbia, SO	2019	Intervention not focused on health research mentorship
1487	Progress and challenges for implementation of the Common Market for Eastern and Southern Africa policy on biotechnology and biosafety	Waithaka, M; Belay, G; Kyotalimye, M; Karembu, M	2015	Outcome variability
1488	Barriers and drivers to capacity-building in global mental health projects	Endale, T; Qureshi, O; Ryan, GK; Esponda, GM; Verhey, R; Eaton, J; De Silva, M; Murphy, J	2020	excluded at title & abstract screening
1489	Building Career Development Skills for Researchers: A Qualitative Study Across Four African Countries	Okewole, H; Merritt, C; Mangezi, W; Mutiso, V; Jack, HE; Eley, TC; Abas, M	2020	Intervention not focused on health research mentorship
1490	Bridging the gaps sector to sector and research to policy: linking family planning to urban development	Harpham, T; Smith, R; LeGrand, T; Cleland, J; Duminy, J; Parnell, S; Helzner, JF; Agesa, G; Kamau, L	2021	excluded at title & abstract screening
1491	Gender responsive multidisciplinary doctoral training program: the Consortium for Advanced Research Training in Africa (CARTA) experience	Khisa, AM; Ngure, P; Gitau, E; Musasiah, J; Kilonzo, E; Otukpa, E; Vicente-Crespo, M; Kyobutungi, C; Ezeh, A; Fonn, S	2019	Outcome variability
1492	The West African Health Organization's experience in improving the health research environment in the ECOWAS region	Aidam, J; Sombie, I	2016	Outcome variability
1493	Using a mentorship model to localise the Practical Approach to Care Kit (PACK): from South Africa to Ethiopia	Feyissa, YM; Hanlon, C; Emyu, S; Cornick, RV; Fairall, L; Gebremichael, D; Teka, T; Shiferaw, S; Walelgne, W; Mamo, Y; Segni, H; Ayehu, T; Wale, M; Eastman, T; Awotiwon, A; Wattrus, C; Picken, SC; Ras, CJ; Anderson, L; Doherty, T; Prince, MJ; Tegabu, D	2018	Intervention not focused on health research mentorship
1494	The Evolution of Mentorship Capacity Development in Low- and Middle-Income Countries: Case Studies from Peru, Kenya, India, and Mozambique	Noormahomed, E; Williams, P; Lescano, AG; Raj, T; Bukusi, EA; Schooley, RT; Cohen, CR	2019	Outcome variability
1495	Managing agricultural intensification: The role of international research	Dar, WD; Twomlow, SJ	2007	Non human health research
1496	Rethinking health research capacity strengthening	Vasquez, EE; Hirsch, JS; Giang, LM; Parker, RG	2013	excluded at title & abstract screening
1497	Capacity building for implementation research: a methodology for advancing health research and practice	Dako-Gyeke, P; Asampong, E; Afari, E; Launois, P; Ackumey, M; Opoku-Mensah, K; Dery, S; Akweongo, P; Nonvignon, J; Aikins, M	2020	Excluded based on study design
1498	Challenges experienced by early career researchers in Africa	Shinkafi, TS	2020	Excluded based on study design
1499	Equity in international health research collaborations in Africa: Perceptions and expectations of African researchers	Munung, NS; Mayosi, BM; de Vries, J	2017	excluded at title & abstract screening
1500	Mentorship and how to conduct research: A research primer for low- and middle-income countries	Ducharme, J; Simon, EL; Jouriles, N; Kole, T; Maharjan, RK	2020	Outcome variability
1501	Using the Participatory Culture-Specific Intervention Model to Improve a Positive Youth Development Program for African American Adolescent Girls	Harper, EA; James, AG; Curtis, C; Ramey, D	2021	Intervention not focused on health research mentorship
1502	Promoting sustainable research partnerships: a mixed-method evaluation of a United Kingdom-Africa capacity strengthening award scheme	Dean, L; Njelesani, J; Smith, H; Bates, I	2015	excluded at title & abstract screening
1503	Context-led capacity building in time of crisis: fostering non-communicable diseases (NCD) research skills in the Mediterranean Middle East and North Africa	Phillimore, P; Sibai, AM; Rizk, A; Maziak, W; Unal, B; Abu Rmeilehe, N; Ben Romdhane, H; Fouad, FM; Khader, Y; Bennett, K; Zaman, S; Mataria, A; Ghandour, R; Kilic, B; Ben Mansour, N; Fadhil, I; O'Flaherty, M; Capewell, S; Critchley, JA	2019	Intervention not focused on health research mentorship
1504	Structural barriers to South African volunteer home-based caregivers providing quality care: the need for a policy for caregivers not affiliated to primary healthcare clinics	Morton, D; Mayekiso, T; Cunningham, P	2018	Intervention not focused on health research mentorship
1505	Adoption of Open Access Publishing by Academic Researchers in Kenya	Chilimo, W; Adem, A; Otieno, ANW; Maina, M	2017	Excluded based on study design
1506	Developing independent investigators for clinical research relevant for Africa	Manabe, YC; Katabira, E; Brough, RL; Coutinho, AG; Sewankambo, N; Merry, C	2011	Excluded based on study design
1507	Science-policy interfaces for sustainable climate-smart agriculture uptake: lessons learnt from national science-policy dialogue platforms in West Africa	Zougmore, RB; Partey, ST; Totin, E; Ouedraogo, M; Thornton, P; Karbo, N; Sogoba, B; Dieye, B; Campbell, BM	2019	Non human health research
1508	Evaluation of capacity-building strategies for mental health system strengthening in low- and middle-income countries for service users and caregivers, policymakers and planners, and researchers	Evans-Lacko, S; Hanlon, C; Alem, A; Ayuso-Mateos, JL; Chisholm, D; Gureje, O; Jordans, M; Kigozi, F; Lempp, H; Lund, C; Petersen, I; Shidhaye, R; Thornicroft, G; Semrau, M	2019	Outcome variability
1509	Closing the Gap between Climate Information Producers and Users: Assessment of Needs and Uptake in Senegal	Ouedraogo, I; Diouf, NS; Ouedraogo, M; Ndiaye, O; Zougmore, RB	2018	excluded at title & abstract screening
1510	Breast Cancer and the Environment: Reaching Multicultural Communities; Advocates Mentoring Advocates	Brenner, B; Evans, S; Miller, K; Weinberg, L; Rothenberg, A; Martinez, C; Jandorf, L	2015	excluded at title & abstract screening
1511	Building research capacity for African institutions: confronting the research leadership gap and lessons from African research leaders	Owusu, F; Kalipeni, E; Awortwi, N; Kiiru, JMM	2017	Intervention not focused on health research mentorship
1512	Unraveling the Ethical, Legal, and Social Implications of Neurobiobanking and Stroke Genomic Research in Africa: A Study Protocol of the African Neurobiobank for Precision Stroke Medicine ELSI Project	Akinyemi, RO; Jenkins, C; Nichols, M; Singh, A; Wahab, K; Akpalu, A; Sarfo, FS; Owolabi, LF; Obiako, R; Akinyemi, J; Ojebuyi, B; Adigun, M; Musbahu, R; Bello, A; Titiloye, M; Calys-Tagoe, B; Ogunronbi, M; Uvere, E; Laryea, R; Fakunle, A; Adeleye, O; Olorunsogbon, O; Ojo, A; Adesina, D; Mensah, N; Oguike, W; Coleman, N; Mande, A; Uthman, M; Kalaria, RN; Jegede, A; Owolabi, M; Ovbiagele, B; Arulogu…	2020	Outcome variability
1513	Monitoring and evaluating capacity building activities in low and middle income countries: challenges and opportunities	Schneider, M; van de Water, T; Araya, R; Bonini, BB; Pilowsky, DJ; Pratt, C; Price, L; Rojas, G; Seedat, S; Sharma, M; Susser, E	2016	excluded at title & abstract screening
1514	Research capacity building and collaboration between South African and American partners: The adaptation of an intervention model for HIV/AIDS prevention in corrections research	Reddy, P; Taylor, SE; Sifunda, S	2002	Outcome variability
1515	Impediments to the successful reconstruction of African immigrant teachers' professional identities in South African schools	Vandeyar, S; Vandeyar, T; Elufisan, K	2014	excluded at title & abstract screening
1516	Conducting health survey research in a deep rural South African community: challenges and adaptive strategies	Casale, M; Lane, T; Sello, L; Kuo, C; Cluver, L	2013	excluded at title & abstract screening
1517	A multimodal induction model for beginning teachers: a narrative approach	van Tonder, GP	2021	excluded at title & abstract screening
1518	Supporting early career health investigators in Kenya: A qualitative study of HIV/AIDS research capacity building	Daniels, J; Nduati, R; Kiarie, J; Farquhar, C	2015	Duplicate
1519	Successes and challenges of north-south partnerships - key lessons from the African/Asian Regional Capacity Development projects	Farnman, R; Diwan, V; Zwarenstein, M; Atkins, S	2016	Include
1520	Addressing research capacity for health equity and the social determinants of health in three African countries: the INTREC programme	Hofman, K; Blomstedt, Y; Addei, S; Kalage, R; Maredza, M; Sankoh, O; Bangha, M; Kahn, K; Becher, H; Haafkens, J; Kinsman, J	2013	Outcome variability
1521	The Next Generation Scientist program: capacity-building for future scientific leaders in low- and middle-income countries	Pillai, G; Chibale, K; Constable, EC; Keller, AN; Gutierrez, MM; Mirza, F; Sengstag, C; Masimirembwa, C; Denti, P; Maartens, G; Ramsay, M; Ogutu, B; Makonnen, E; Gordon, R; Ferreira, CG; Goldbaum, FA; Degrave, WMS; Spector, J; Tadmor, B; Kaiser, HJ	2018	Intervention not focused on health research mentorship
1522	The effects of check-in check-out on the academic planning and behavior of African American males	Toms, OM; Campbell-Whatley, G; Stuart, S; Schultz, T	2018	excluded at title & abstract screening
1523	Post-COVID-19 Action: Guarding Africa's Crops against Viral Epidemics Requires Research Capacity Building That Unifies a Trio of Transdisciplinary Interventions	Wamonje, FO	2020	excluded at title & abstract screening
1524	Increasing Participation in Genomic Research and Biobanking Through Community-Based Capacity Building	Cohn, EG; Husamudeen, M; Larson, EL; Williams, JK	2015	Outcome variability
1525	Towards an African-driven malaria vaccine development program: History and activities of the African Malaria Network Trust (AMANET)	Kilama, WL; Chilengi, R; Wanga, CL	2007	Outcome variability
1526	Challenges facing young African scientists in their research careers: A qualitative exploratory study	Kumwenda, S; Niang, EHA; Orondo, PW; William, P; Oyinlola, L; Bongo, GN; Chiwona, B	2017	Excluded based on study design
1527	Teaching Practice Purpose and Implementation: A Concept Paper	Rembe, S; Shumba, J; Mavuso, M	2016	excluded at title & abstract screening
1528	Pre-service Teachers' Challenges during Teaching Practice in One University in the Eastern Cape, South Africa	Abongdia, JA; Adu, EO; Foncha, JW	2015	excluded at title & abstract screening
1529	Evaluating capacity-building for mental health system strengthening in low- and middle-income countries for service users and caregivers, service planners and researchers	Hanlon, C; Semrau, M; Alem, A; Abayneh, S; Abdulmalik, J; Docrat, S; Evans-Lacko, S; Gureje, O; Jordans, M; Lempp, H; Mugisha, J; Petersen, I; Shidhaye, R; Thornicroft, G	2018	Excluded based on study design
1530	Fostering successful and sustainable collaborations to advance implementation science: the adolescent HIV prevention and treatment implementation science alliance	Sturke, R; Vorkoper, S; Bekker, LG; Ameyan, W; Luo, C; Allison, S; Walker, D; Kapogiannis, B; Guay, L	2020	Duplicate
1531	Scientific impact increases when researchers publish in open access and international collaboration: A bibliometric analysis on poverty-related disease papers	Breugelmans, JG; Roberge, G; Tippett, C; Durning, M; Struck, DB; Makanga, MM	2018	Intervention not focused on health research mentorship
1532	Implementation of a Biomedical Engineering Research Experience for African-American High School Students at a Tier One Research University	Avent, CM; Boyce, AS; Servance, LD; DeStefano, LA; Nerem, RM; Platt, MO	2018	excluded at title & abstract screening
1533	You say you want a revolution? Transforming education and capacity building in response to global change	O'Brien, K; Reams, J; Caspari, A; Dugmore, A; Faghihimani, M; Fazey, I; Hackmann, H; Manuel-Navarrete, D; Marks, J; Miller, R; Raivio, K; Romero-Lankao, P; Virji, H; Vogel, C; Winiwarter, V	2013	excluded at title & abstract screening
1534	Mothers' reading skills and child survival in Nigeria: Examining the relevance of mothers' decision-making power	Smith-Greenaway, E	2013	excluded at title & abstract screening
1535	Medical Education Partnership Initiative (MEPI) in Zimbabwe: Outcomes and Challenges	Hakim, JG; Chidzonga, MM; Borok, MZ; Nathoo, KJ; Matenga, J; Havranek, E; Cowan, F; Abas, M; Aagaard, E; Connors, S; Nkomani, S; Ndhlovu, CE; Matsika, A; Barry, M; Campbell, TB	2018	Include
1536	Education and Skills Development in China-Africa Cooperation	Ehizuelen, MMO	2018	excluded at title & abstract screening
1537	Afro-optimism reinvigorated? Reflections on the glocal networks of sexual identity, health, and natural resources in Africa	Grant, JA; Djomo, AN; Krause, MG	2016	excluded at title & abstract screening
1538	Evidence-informed decision making for nutrition: African experiences and way forward	Aryeetey, R; Holdsworth, M; Taljaard, C; Hounkpatin, WA; Colecraft, E; Lachat, C; Nago, E; Hailu, T; Kolsteren, P; Verstraeten, R	2017	excluded at title & abstract screening
1539	Genomics for All: International Open Science Genomics Projects and Capacity Building in the Developing World	Hetu, M; Koutouki, K; Joly, Y	2019	Outcome variability
1540	Experiences of capacity strengthening in sanitation and hygiene research in Africa and Asia: the SHARE Research Consortium	Torondel, B; Balls, E; Chisenga, CC; Kumwenda, S; Okello, E; Simiyu, S; Morse, T; Smith, K; Mumma, J; Banzi, J; Harvey, E; Chidziwisano, K; Chipungu, J; Grosskurth, H; Beda, A; Kapiga, S; EstevesMills, J; Cumming, O; Cairncross, S; Chilengi, R	2019	Include
1541	Building capacity in implementation science research training at the University of Nairobi	Osanjo, GO; Oyugi, JO; Kibwage, IO; Mwanda, WO; Ngugi, EN; Otieno, FC; Ndege, W; Child, M; Farquhar, C; Penner, J; Talib, Z; Kiarie, JN	2016	Duplicate
1542	The South African Council for Scientific and Industrial Research: Case Study of a Science and Technology Development Intervention in Africa CSIR Fellows	Council for Scientific and Industrial Research/1Pretoria	2007	excluded at title & abstract screening
1543	Research gaps and emerging priorities in sexual and reproductive health in Africa and the eastern Mediterranean regions	Ali, M; Farron, M; Ouedraogo, L; Mahaini, RK; Miller, K; Kabra, R	2018	Excluded based on study design
1544	Postgraduate supervision at an open distance e-learning institution in South Africa	Manyike, TV	2017	Duplicate
1545	Identifying advocacy strategies, challenges and opportunities for increasing domestic health policy and health systems research funding in Nigeria: Perspectives of researchers and policymakers	Okedo-Alex, IN; Akamike, IC; Olisaekee, GO; Okeke, CC; Uneke, CJ	2021	Duplicate
1546	Talent Development in Emerging Economies Through Learning and Development Capacity Building	Muyia, MH; Wekullo, CS; Nafukho, FM	2018	excluded at title & abstract screening
1547	Strengthening expertise for health technology assessment and priority-setting in Africa	Doherty, JE; Wilkinson, T; Edoka, I; Hofman, K	2017	Intervention not focused on health research mentorship
1548	Shifting the HIV Training and Research Paradigm to Address Disparities in HIV Outcomes	Levison, JH; Alegria, M	2016	excluded at title & abstract screening
1549	Evaluation of the real-time TRMM-based multi-satellite precipitation analysis for an operational flood prediction system in Nzoia Basin, Lake Victoria, Africa	Li, L; Hong, Y; Wang, JH; Adler, RF; Policelli, FS; Habib, S; Irwn, D; Korme, T; Okello, L	2009	Intervention not focused on health research mentorship
1550	Towards a feasible and representative pan-African research infrastructure network for GHG observations	Lopez-Ballesteros, A; Beck, J; Bombelli, A; Grieco, E; Lorencova, EK; Merbold, L; Brummer, C; Hugo, W; Scholes, R; Vackar, D; Vermeulen, A; Acosta, M; Butterbach-Bahl, K; Helmschrot, J; Kim, DG; Jones, M; Jorch, V; Pavelka, M; Skjelvan, I; Saunders, M	2018	excluded at title & abstract screening
1551	Ethics beyond ethics: the need for virtuous researchers	Daku, M	2018	Outcome variability
1552	Balancing the global traditional health agenda and local realities in South Africa: From perspectives to action	Weaver, C; Shezi, B; Street, RA; Ranheim, A; Falkenberg, T	2020	excluded at title & abstract screening
1553	Establishing and sustaining research partnerships in Africa: a case study of the UK-Africa Academic Partnership on Chronic Disease	Aikins, AD; Arhinful, DK; Pitchforth, E; Ogedegbe, G; Allotey, P; Agyemang, C	2012	Outcome variability
1554	A reflection on the challenge of protecting confidentiality of participants while disseminating research results locally	Turcotte-Tremblay, AM; Mc Sween-Cadieux, E	2018	excluded at title & abstract screening
1555	Neighborhood Poverty and Allostatic Load in African American Youth	Brody, GH; Lei, MK; Chen, E; Miller, GE	2014	excluded at title & abstract screening
1556	University of Limpopo Student Teachers' Experiences and Reflections During Teaching Practicum: An Experiential Learning Theory	Thaba-Nkadimene, KL	2017	Intervention not focused on health research mentorship
1557	The Demographic and Health Surveys Faculty Fellows Program: Successes, Challenges, and Lessons Learned	Wang, WJ; Assaf, S; Pullum, T; Kishor, S	2021	Duplicate
1558	Implementing antiretroviral resistance testing in a primary health care HIV treatment programme in rural KwaZulu-Natal, South Africa: early experiences, achievements and challenges	Lessells, RJ; Stott, KE; Manasa, J; Naidu, KK; Skingsley, A; Rossouw, T; de Oliveira, T	2014	excluded at title & abstract screening
1559	Bridging the Gap in Implementation Science: Evaluating a Capacity-Building Program in Data Management, Analysis, Utilization, and Dissemination in Low- and Middle-Income Countries	Memiah, P; Mu, TA; Penner, J; Owour, K; Ngunu-Gituathi, C; Prevot, K; Mochache, V; Wekesa, P; Oyore, J; Muhula, S; Komba, P	2018	Excluded based on study design
1560	Scaling weather and climate services for agriculture in Senegal: Evaluating systemic but overlooked effects	Blundo-Canto, G; Andrieu, N; Adam, NS; Ndiaye, O; Chiputwa, B	2021	Non human health research
1561	Using co-production to improve the appropriate use of sub-seasonal forecasts in Africa	Hirons, L; Thompson, E; Dione, C; Indasi, VS; Kilavi, M; Nkiaka, E; Talib, J; Visman, E; Adefisan, EA; de Andrade, F; Ashong, J; Mwesigwa, JB; Boult, VL; Diedhiou, T; Konte, O; Gudoshava, M; Kiptum, C; Amoah, RK; Lamptey, B; Lawal, KA; Muita, R; Nzekwu, R; Nying'uro, P; Ochieng, W; Olaniyan, E; Opoku, NK; Endris, HS; Segele, Z; Igri, PM; Mwangi, E; Woolnough, S	2021	Non human health research
1562	Strengthening capacity for cancer research in conflict settings: key informant insights from the Middle East	Abdul-Sater, Z; Menassa, M; El Achi, N; Abdul-Khalek, RA; Abu-Sittal, G; Mukherji, D	2020	Duplicate
1563	A scholar-practitioner perspective to promoting minority success in STEM	Covington, M; Chavis, T; Perry, A	2017	excluded at title & abstract screening
1564	Microfinance services, poverty and artisanal mineworkers in Africa: In search of measures for empowering vulnerable groups	Spiegel, SJ	2012	excluded at title & abstract screening
1565	Developing Research Education Groups in African Cancer Centers: The Experience in Tanzania	Msami, K; Mbwana, M; Mwaiselage, J; Nyagabona, S; Makani, J; Dharsee, N; Kahesa, C; Soliman, AS	2021	Intervention not focused on health research mentorship
1566	You Travel Faster Alone, but Further Together: Learning From a Cross Country Research Collaboration From a British Council Newton Fund Grant	Reddy, P; Desai, R; Sifunda, S; Chalkidou, K; Hongoro, C; Macharia, W; Roberts, H	2018	Intervention not focused on health research mentorship
1567	Primary health care nurses implement and evaluate a community outreach approach to health care in the South African agricultural sector	Dick, J; Clarke, M; van Zyl, H; Daniels, K	2007	Duplicate
1568	Assessing the capacity for conflict and health research in Lebanon: a qualitative study	El Achi, N; Honein-Abouhaidar, G; Rizk, A; Kobeissi, E; Papamichail, A; Meagher, K; Ekzayez, A; Abu-Sittah, GS; Patel, P	2020	excluded at title & abstract screening
1569	Analytical Insights on the Position, Challenges, and Potential for Promoting OER in ODeL Institutions in Africa	Muganda, CK; Samzugi, AS; Mallinson, BJ	2016	excluded at title & abstract screening
1570	Exploring Partnerships between Academia and Disabled Persons' Organisations: Lessons Learned from Collaborative Research in Africa	Kett, M; Carew, MT; Asiimwe, JB; Bwalya, R; Gitonga, A; Nyehn, BA; Olenja, J; Swartz, L; Groce, N	2019	excluded at title & abstract screening
1571	Why is biodiversity data-deficiency an ongoing conservation dilemma in Africa?	Siddig, AAH	2019	Non human health research
1572	Provision of antiretroviral therapy for children in Nelson Mandela Bay: Health care professionals' challenges	Williams, M; van Rooyen, DRM; Ricks, EJ	2018	excluded at title & abstract screening
1573	Building a center of excellence in biomedical research in an unfavorable environment: the Malaria Research and Training Center in Mali	Djimde, A; Ranque, S; Thera, MA	2019	excluded at title & abstract screening
1574	State of Research Quality and Knowledge Transfer and Translation and Capacity Strengthening Strategies for Sound Health Policy Decision-Making in Palestine	AlKhaldi, M; Meghari, H; Jillson, IA; Alkaiyat, A; Tanner, M	2021	Duplicate
1575	Improving the Lives of Vulnerable Children: Implications of Horizons Research Among Orphans and Other Children Affected by AIDS	Schenk, KD; Michaelis, A; Sapiano, TN; Brown, L; Weiss, E	2010	Duplicate
1576	Bridging the intervention-implementation gap in primary health care delivery: the critical role of integrated implementation research	Awoonor-Williams, JK; Appiah-Denkyira, E	2017	Intervention not focused on health research mentorship
1577	Knowledge exchange and innovation co-creation in living labs projects in South Africa	Habiyaremye, A	2020	Outcome variability
1578	Long-term effects of lowland sawah system on soil physicochemical properties and rice yield in Ashanti Region of Ghana	Obalum, SE; Oppong, J; Nwite, JC; Watanabe, Y; Buri, MM; Igwe, CA; Wakatsuki, T	2012	Non human health research
1579	Enquiring into skills development with SSM: A South African experience	Cordoba, JR; Farquharson, F	2008	excluded at title & abstract screening
1580	Implementing community participation through legislative reform: a study of the policy framework for community participation in the Western Cape province of South Africa	Meier, BM; Pardue, C; London, L	2012	excluded at title & abstract screening
1581	Engaging Undergraduates in Science Research: Not Just About Faculty Willingness	Eagan, MK; Sharkness, J; Hurtado, S; Mosqueda, CM; Chang, MJ	2011	Outcome variability
1582	Creating a Knowledge Translation Platform: nine lessons from the Zambia Forum for Health Research	Kasonde, JM; Campbell, S	2012	excluded at title & abstract screening
1583	Does identity shape leadership and management practice? Experiences of PHC facility managers in Cape Town, South Africa	Daire, J; Gilson, L	2014	excluded at title & abstract screening
1584	Content validation of Mental Health Literacy Scale (MHLS) for primary health care workers in South Africa and Zambia a heterogeneous expert panel method	Korhonen, J; Axelin, A; Grobler, G; Lahti, M	2019	excluded at title & abstract screening
1585	When silence goes viral, Africa sneezes! A perspective on Africa ? s subdued research response to COVID-19 and a call for local scientific evidence	Gwenzi, W; Rzymski, P	2021	excluded at title & abstract screening
1586	Research Capacity Strengthening in Low and Middle Income Countries - An Evaluation of the WHO/TDR Career Development Fellowship Programme	Kaser, M; Maure, C; Halpaap, BMM; Vahedi, M; Yamaka, S; Launois, P; Casamitjana, N	2016	Outcome variability
1587	Challenges to the implementation of malaria policies in Malawi	Mwendera, CA; de Jager, C; Longwe, H; Kumwenda, S; Hongoro, C; Phiri, K; Mutero, CM	2019	Duplicate
1588	HIV Research Training Partnership of the University of Zambia and Vanderbilt University: Features and Early Outcomes	Mutale, W; Nzala, S; Cassell, HM; Martin, MH; Chi, BH; Mukanu, M; Shankalala, P; Koethe, JR; Heimburger, DC	2019	Duplicate
1589	Translational Genomics in Low- and Middle-Income Countries: Opportunities and Challenges	Tekola-Ayele, F; Rotimi, CN	2015	Outcome variability
1590	Training through malaria research: building capacity in good clinical and laboratory practice in Liberia	Mayor, A; Martinez-Perez, G; Tarr-Attia, CK; Breeze-Barry, B; Sarukhan, A; Garcia-Sipido, AM; Hurtado, JC; Lansana, DP; Casamitjana, N	2019	Intervention not focused on health research mentorship
1591	Building Health System Capacity Through Implementation Research: Experience of INSPIRE-A Multi-country PMTCT Implementation Research Project	Owiredu, MN; Bellare, NB; Musanhu, CCC; Oyelade, TA; Thom, EM; Bigirimana, F; Anyaike, C; Eliya, MT; Mushavi, A; Nyarko, EA; Okello, DO; Zawaira, FR	2017	Duplicate
1592	Challenges to surface water quality in mid-sized African cities: conclusions from Awetu-Kito Rivers in Jimma, south-west Ethiopia	Haddis, A; Getahun, T; Mengistie, E; Jemal, A; Smets, I; van der Bruggen, B	2014	Non human health research
1593	How we implemented an analytical support clinic to strengthen student research capacity in Zambia	Andrews, B; Musonda, P; Simuyemba, M; Wilson, CM; Nzala, S; Vermund, SH; Michelo, C	2015	Outcome variability
1594	The everyday practice of supporting health system development: learning from how an externally-led intervention was implemented in Mozambique	Cleary, S; Erasmus, E; Gilson, L; Michel, C; Gremu, A; Sherr, K; Olivier, J	2018	Intervention not focused on health research mentorship
1595	Equipping family physician trainees as teachers: a qualitative evaluation of a twelve-week module on teaching and learning	de Villiers, MR; Cilliers, FJ; Coetzee, F; Herman, N; van Heusden, M; von Pressentin, KB	2014	Intervention not focused on health research mentorship
1596	Engendering health systems in response to national rollout of dolutegravir-based regimens among women of childbearing potential: a qualitative study with stakeholders in South Africa and Uganda	Alhassan, Y; Twimukye, A; Malaba, T; Orrell, C; Myer, L; Waitt, C; Lamorde, M; Kambugu, A; Reynolds, H; Khoo, S; Taegtmeyer, M	2020	excluded at title & abstract screening
1597	Developing learning diaries for action research on healthcare management in Ghana, Tanzania and Uganda	Mshelia, C; Le, G; Mirzoev, T; Amon, S; Kessy, A; Baine, SO; Huss, R	2016	excluded at title & abstract screening
1598	Climate change and adaptation-induced engineering design and innovations in water development projects in Africa	Alemaw, BF; Sebusang, NM	2019	Outcome variability
1599	Enhancing fieldworkers' performance management support in health research: an exploratory study on the views of field managers and fieldworkers from major research centres in Africa	Kombe, FK; Marsh, V; Molyneux, S; Kamuya, DM; Ikamba, D; Kinyanjui, SM	2019	Outcome variability
1600	Mixed-methods research: A tutorial for speech-language therapists and audiologists in South Africa	Wium, AM; Louw, B	2018	Intervention not focused on health research mentorship
1601	Challenges and Strategies for Improving Training of Mid-Level Research Personnel in Nigeria	Ezeanolue, EE; Iheanacho, T; Patel, DV; Patel, S; Sam-Agudu, N; Obiefune, M; Dakum, P; Okonkwo, P; Olutola, A; Khamofu, H; Oyeledun, B; Aliyu, S; Aina, M; Eyo, A; Oko, J; Akinmurele, T; Oleribe, O; Gebi, U; Aliyu, MH; Sturke, R; Siberry, G	2019	Include
1602	Establishing centers to address treatment effectiveness in diverse ethnic groups: the MEDTEP experience	Washington, AE; Napoles-Springer, A; Forte, DA; Alexander, M; Perez-Stable, EJ	2002	excluded at title & abstract screening
1603	Equity in global health research in the new millennium: trends in first-authorship for randomized controlled trials among low-and middle-income country researchers 1990-2013	Kelaher, M; Ng, L; Knight, K; Rahadi, A	2016	Excluded based on study design
1604	Climate adaptation research for the next generation	Mustelin, J; Kuruppu, N; Kramer, AM; Daron, J; de Bruin, K; Noriega, AG	2013	excluded at title & abstract screening
1605	Engaging voices Methods for studying STEM education at Historically Black Colleges and Universities (HBCUs)	Gasman, M; Nguyen, TH	2016	excluded at title & abstract screening
1606	Ex Ante Assessment of Returns on Research Investments to Address the Impact of Fusarium Wilt Tropical Race 4 on Global Banana Production	Staver, C; Pemsl, DE; Scheerer, L; Vicente, LP; Dita, M	2020	Non human health research
1607	Ethical challenges in community-based research	Marshall, PA; Rotimi, C	2001	excluded at title & abstract screening
1608	Fostering local involvement for biodiversity conservation in tropical regions: Lessons from Madagascar during the COVID-19 pandemic	Razanatsoa, E; Andriantsaralaza, S; Holmes, SM; Rakotonarivo, OS; Ratsifandrihamanana, AN; Randriamiharisoa, L; Ravaloharimanitra, M; Ramahefamanana, N; Tahirinirainy, D; Raharimampionona, J	2021	Outcome variability
1609	Systemic Management to Address the Challenges Facing the Performance of Agriculture in Africa: Case Study in Ghana	Banson, KE; Nguyen, NC; Bosch, OJH	2016	Non human health research
1610	Impact of a Clinical Trial in Two District Hospitals in Ghana: Perspectives of Ghanaian Researchers	Wilson, PT; Giessler, K; Morris, MC	2018	Outcome variability
1611	Identifying challenges and recommendations for advancing global mental health implementation research: A key informant study of the National Institute of Mental Health Scale-Up Hubs	Naslund, JA; Kalha, J; Restivo, JL; Amarreh, I; Callands, T; Chen, HT; Gomez-Restrepo, C; Hamoda, HM; Kapoor, A; Levkoff, S; Masiye, J; Oquendo, MA; Patel, V; Petersen, I; Bahar, OS; Shields-Zeeman, L; Ssewamala, FM; Tugnawat, D; Uribe-Restrepo, JM; Vijayakumar, L; Wagenaar, BH; Wainberg, ML; Wissow, L; Wurie, HR; Zimba, C; Pathare, S	2021	Duplicate
1612	Significance of relationships in the cognitive apprenticeship of medical specialty training	Khine, AA; Hartman, N	2021	Duplicate
1613	Promoting evidence informed policymaking for maternal and child health in Nigeria: lessons from a knowledge translation workshop	Uneke, CJ; Sombie, I; Uro-Chukwu, HC; Mohammed, YG; Johnson, E	2018	Intervention not focused on health research mentorship
1614	Solar-powered oxygen delivery for the treatment of children with hypoxemia: protocol for a cluster-randomized stepped-wedge controlled trial in Uganda	Conradi, N; Mian, Q; Namasopo, S; Conroy, AL; Hermann, LL; Olaro, C; Amone, J; Opoka, RO; Hawkes, MT	2019	Duplicate
1615	An Outbreak of Ebola Virus Disease in the Lassa Fever Zone	Goba, A; Khan, SH; Fonnie, M; Fullah, M; Moigboi, A; Kovoma, A; Sinnah, V; Yoko, N; Rogers, H; Safai, S; Momoh, M; Koroma, V; Kamara, FK; Konowu, E; Yillah, M; French, I; Mustapha, I; Kanneh, F; Foday, M; McCarthy, H; Kallon, T; Kallon, M; Naiebu, J; Sellu, J; Jalloh, AA; Gbakie, M; Kanneh, L; Massaly, JLB; Kargbo, D; Kargbo, B; Vandi, M; Gbetuwa, M; Gevao, SM; Sandi, JD; Jalloh, SC; Grant, DS; B…	2016	excluded at title & abstract screening
1616	The Academic Entrepreneur: A Biographical Sketch of Ian C. MacMillan's Contributions to Establishing the Field of Entrepreneurship	McGrath, RG	2015	excluded at title & abstract screening
1617	Underrepresented Minorities in Medical School Admissions: A Qualitative Study	Hadinger, MA	2017	excluded at title & abstract screening
1618	Comparative analysis of country-level enablers, barriers and recommendations to strengthen institutional capacity for evidence uptake in decision-making	Schleiff, MJ; Kuan, AL; Ghaffar, A	2020	Intervention not focused on health research mentorship
1619	DGovernance and the making and breaking of social-ecological traps	Baker, DM; Murray, G; Agyare, AK	2018	Outcome variability
1620	An assessment of infant medication administration and storage practices in selected communities in the Vhembe District of Limpopo Province, South Africa	Flynn, AD; Scheuerle, RL; Galgon, G; Gerrard, SE; Netshandama, VO	2019	excluded at title & abstract screening
1621	Sugarcane outgrower schemes in Mozambique: Findings from the field	Leite, JGDB; Leal, MRLV; Langa, FM	2017	Non human health research
1622	Invasion science for society: A decade of contributions from the Centre for Invasion Biology	van Wilgen, BW; Davies, SJ; Richardson, DM	2014	Non human health research
1623	Strengthening capacity to research the social determinants of health in low-and middle-income countries: lessons from the INTREC programme	Henschke, N; Mirny, A; Haafkens, JA; Ramroth, H; Padmawati, S; Bangha, M; Berkman, L; Trisnantoro, L; Blomstedt, Y; Becher, H; Sankoh, O; Byass, P; Kinsman, J	2017	Outcome variability
1624	Behavioral Interventions can Mitigate Adverse Pregnancy Outcomes Among Women Conceiving on ART and Those Initiated on ART During Pregnancy: Findings From the MOTIVATE Trial in Southwestern Kenya	Onono, M; Odwar, T; Wahome, S; Helova, A; Bukusi, EA; Hampanda, K; Turan, J; Abuogi, L	2021	excluded at title & abstract screening
1625	EMBERS TO BONFIRES: AN ANALYSIS OF EARLY CHILDHOOD TEACHER TRAINING IN ZAMBIA	Evans-Palmer, TE; Shen, MY	2017	excluded at title & abstract screening
1626	Protected areas as outdoor classrooms and global laboratories: Intellectual ecosystem services flowing to-and-from a National Park	Smit, IPJ; Roux, DJ; Swemmer, LK; Boshoff, N; Novellie, P	2017	Non human health research
1627	Framework for participative reflection on the accomplishment of transdisciplinary research programs	Roux, DJ; Stirzaker, RJ; Breen, CM; Lefroy, EC; Cresswell, HP	2010	excluded at title & abstract screening
1628	Post-doctoral research fellowship as a health policy and systems research capacity development intervention: a case of the CHESAI initiative	Lembani, M; Teddy, G; Molosiwa, D; Hwabamungu, B	2016	Duplicate
1629	Exploring the evolution of engagement between academic public health researchers and decision-makers: from initiation to dissolution	Jessani, NS; Valmeekanathan, A; Babcock, C; Ling, BT; Davey-Rothwell, MA; Holtgrave, DR	2020	excluded at title & abstract screening
1630	Development of research capacities in space weather: a successful international cooperation	Amory-Mazaudier, C; Radicella, S; Doherty, P; Gadimova, S; Fleury, R; Nava, B; Anas, E; Petitdidier, M; Migoya-Orue, Y; Alazo-Cuartas, K; Shiokawa, K	2021	excluded at title & abstract screening
1631	SECURING THE FORT: CAPTURING READING PEDAGOGY IN THE FOUNDATION PHASE	Steinke, K; Wildsmith-Cromarty, R	2019	excluded at title & abstract screening
1632	What Does Context Have to Do With Anything? A Study of Professional Identity Formation in Physician-Trainees Considered Underrepresented in Medicine	Wyatt, TR; Rockich-Winston, N; Taylor, TR; White, D	2020	excluded at title & abstract screening
1633	Asssesing the effectiveness and impact of agricultural water management interventions: the case of small reservoirs in northern Ghana	Acheampong, D; Balana, BB; Nimoh, F; Abaidoo, RC	2018	Non human health research
1634	Situational analysis of infant and young child nutrition policies and programmatic activities in Chad	Wuehler, SE; Nadjilem, D	2011	excluded at title & abstract screening
1635	Meeting report: 'How do I incorporate research into my family practice?': Reflections on experiences of and solutions for young family doctors	Yakubu, K; Colon-Gonzalez, MC; Hoedebecke, K; Gkarmiri, V; Hegazy, NN; Popoola, OO	2018	excluded at title & abstract screening
1636	Translating global health research aims into action: the example of the ALPHA network	Maher, D; Biraro, S; Hosegood, V; Isingo, R; Lutalo, T; Mushati, P; Ngwira, B; Nyirenda, M; Todd, J; Zaba, B	2010	excluded at title & abstract screening
1637	Ethics in practice: the state of the debate on promoting the social value of global health research in resource poor settings particularly Africa	Lairumbi, GM; Michael, P; Fitzpatrick, R; English, MC	2011	Outcome variability
1638	30 years of the Lakes Nyos and Monoun gas disasters: A scientific, technological, institutional and social adventure	Tanyileke, G; Ntchantcho, R; Fantong, WY; Aka, FT; Hell, JV	2019	Non human health research
1639	Introducing the Nonviolent Action in Violent Contexts (NVAVC) dataset	Chenoweth, E; Hendrix, CS; Hunter, K	2019	excluded at title & abstract screening
1640	Social and economic implications of small-scale mud crab (Scylla serrata) aquaculture: the case of organised community groups	Mirera, DO; Ochiewo, J; Munyi, F	2014	excluded at title & abstract screening
1641	Building a knowledge translation platform in Malawi to support evidence-informed health policy	Berman, J; Mitambo, C; Matanje-Mwagomba, B; Khan, S; Kachimanga, C; Wroe, E; Mwape, L; van Oosterhout, JJ; Chindebvu, G; van Schoor, V; Ritchie, LMP; Panisset, U; Kathyola, D	2015	Duplicate
1642	Digitised audio questionnaire for assessment of informed consent comprehension in a low-literacy African research population: development and psychometric evaluation	Afolabi, MO; Bojang, K; D'Alessandro, U; Ota, MOC; Imoukhuede, EB; Ravinetto, R; Larson, HJ; McGrath, N; Chandramohan, D	2014	excluded at title & abstract screening
1643	Enhancing evidence informed policymaking in complex health systems: lessons from multi-site collaborative approaches	Langlois, EV; Montekio, VB; Young, T; Song, K; Alcalde-Rabanal, J; Tran, N	2016	excluded at title & abstract screening
1644	Conservation genetics: Linking science with practice	Holderegger, R; Balkenhol, N; Bolliger, J; Engler, JO; Gugerli, F; Hochkirch, A; Nowak, C; Segelbacher, G; Widmer, A; Zachos, FE	2019	Non human health research
1645	Hiring, training, and supporting Peer Research Associates: Operationalizing community-based research principles within epidemiological studies by, with, and for women living with HIV	Kaida, A; Carter, A; Nicholson, V; Lemay, J; O'Brien, N; Greene, S; Tharao, W; Proulx-Boucher, K; Gormley, R; Benoit, A; Bernier, M; Thomas-Pavanel, J; Lewis, J; de Pokomandy, A; Loutfy, M; Abdul-Noor, R; Anema, A; Angel, J; Bakombo, DM; Barry, F; Bauer, G; Beaver, K; Boucher, M; Boucoiran, I; Brophy, J; Brotto, L; Burchell, A; Cardinal, C; Cioppa, L; Conway, T; Cote, J; Cotnam, J; d'Ambrumenil, …	2019	Intervention not focused on health research mentorship
1646	Stakeholder involvement in cattle-breeding program in developing countries: A Delphi survey	Camara, Y; Sow, F; Govoeyi, B; Moula, N; Sissokho, MM; Antoine-Moussiaux, N	2019	Duplicate
1647	The potential of offering HIV-related services in an optometry environment	Majid, H; Davis, B	2020	excluded at title & abstract screening
1648	Nuclear power and uranium mining: current global perspectives and emerging public health risks	Sarkar, A	2019	Non human health research
1649	Fieldwork practice for learning: Lessons from occupational therapy students and their supervisors	Naidoo, D; van Wyk, J	2016	Intervention not focused on health research mentorship
1650	Towards fair and effective North-South collaboration: realising a programme for demand-driven and locally led research	Kok, MO; Gyapong, JO; Wolffers, I; Ofori-Adjei, D; Ruitenberg, EJ	2017	Outcome variability
1651	Nurses' engagement in AIDS policy development	Richter, MS; Mill, J; Muller, CE; Kahwa, E; Etowa, J; Dawkins, P; Hepburn, C	2013	excluded at title & abstract screening
1652	Assessing system-based trainings for primary care teams and quality-of-life of patients with multimorbidity in Thailand: patient and provider surveys	Suriyawongpaisal, P; Aekplakorn, W; Leerapan, B; Lakha, F; Srithamrongsawat, S; von Bormann, S	2019	Intervention not focused on health research mentorship
1653	Workshop report: Malaria vaccine development in Europe-preparing for the future	Viebig, NK; D'Alessio, F; Draper, SJ; Sim, BKL; Mordmuller, B; Bowyer, PW; Luty, AJF; Jungbluth, S; Chitnis, CE; Hill, AVS; Kremsner, P; Craig, AG; Kocken, CHM; Leroy, O	2015	excluded at title & abstract screening
1654	Ethical issues in human genomics research in developing countries	de Vries, J; Bull, SJ; Doumbo, O; Ibrahim, M; Mercereau-Puijalon, O; Kwiatkowski, D; Parker, M	2011	excluded at title & abstract screening
1655	PRE-SERVICE TEACHERS' PRIOR EXPECTATIONS AND THEIR ACTUAL EXPERIENCES OF TEACHING MATHEMATICS DURING PEDAGOGICAL INTERNSHIP IN ZIMBABWE	Makamure, C	2020	Duplicate
1656	Integrated landscape initiatives for agriculture, livelihoods and ecosystem conservation: An assessment of experiences from South and Southeast Asia	Zanzanaini, C; Tran, BT; Singh, C; Hart, A; Milder, J; DeClerck, F	2017	Outcome variability
1657	The diffusion of youth-led participatory research in urban schools: The role of the prevention support system in implementation and sustainability	Ozer, EJ; Cantor, JP; Cruz, GW; Fox, B; Hubbard, E; Moret, L	2008	excluded at title & abstract screening
1658	ForestGEO: Understanding forest diversity and dynamics through a global observatory network	Davies, SJ; Abiem, I; Abu Salim, K; Aguilar, S; Allen, D; Alonso, A; Anderson-Teixeira, K; Andrade, A; Arellano, G; Ashton, PS; Baker, PJ; Baker, ME; Baltzer, JL; Basset, Y; Bissiengou, P; Bohlman, S; Bourg, NA; Brockelman, WY; Bunyavejchewin, S; Burslem, DFRP; Cao, M; Cardenas, D; Chang, LW; Chang-Yang, CH; Chao, KJ; Chao, WC; Chapman, H; Chen, YY; Chisholm, RA; Chu, CJ; Chuyong, G; Clay, K; Com…	2021	Non human health research
1659	Improving maternal and child health policymaking processes in Nigeria: an assessment of policymakers' needs, barriers and facilitators of evidence-informed policymaking	Uneke, CJ; Sombie, I; Keita, N; Lokossou, V; Johnson, E; Ongolo-Zogo, P	2017	excluded at title & abstract screening
1660	Research Capacity and Training Needs for Cancer in Conflict-Affected MENA Countries	Abdul-Sater, Z; Kobeissi, E; Menassa, M; Telvizian, T; Mukherji, D	2020	Intervention not focused on health research mentorship
1661	An exploration of workarounds and their perceived impact on antibiotic stewardship in the adult medical wards of a referral hospital in Malawi: a qualitative study	Mula, CT; Human, N; Middleton, L	2019	excluded at title & abstract screening
1662	Initiatives supporting evidence informed health system policymaking in Cameroon and Uganda: a comparative historical case study	Ongolo-Zogo, P; Lavis, JN; Tomson, G; Sewankambo, NK	2014	Duplicate
1663	Strengthening mental health systems in low- and middle-income countries: the Emerald programme	Semrau, M; Evans-Lacko, S; Alem, A; Ayuso-Mateos, JL; Chisholm, D; Gureje, O; Hanlon, C; Jordans, M; Kigozi, F; Lempp, H; Lund, C; Petersen, I; Shidhaye, R; Thornicroft, G	2015	Intervention not focused on health research mentorship
1664	Using Peer Support in Developing Empowering Mental Health Services (UPSIDES): Background, Rationale and Methodology	Puschner, B; Repper, J; Mahlke, C; Nixdorf, R; Basangwa, D; Nakku, J; Ryan, G; Baillie, D; Shamba, D; Ramesh, M; Moran, G; Lachmann, M; Kalha, J; Pathare, S; Muller-Stierlin, A; Slade, M	2019	excluded at title & abstract screening
1665	Process evaluation in the field: global learnings from seven implementation research hypertension projects in low-and middle-income countries	Limbani, F; Goudge, J; Joshi, R; Maar, MA; Miranda, JJ; Oldenburg, B; Parker, G; Pesantes, MA; Riddell, MA; Salam, A; Trieu, K; Thrift, AG; Van Olmen, J; Vedanthan, R; Webster, R; Yeates, K; Webster, J; Pozas, AF; Patel, A; Pillay, A; Cotrez, B; Salinas, CA; Nowson, C; Johnson, C; Villalpando, CG; Garcia-Ulloa, C; Litzelman, D; Praveen, D; Hua, D; Kakoulis, D; Fottrell, E; Vucovich, EC; Salazar, …	2019	excluded at title & abstract screening
1666	Specimen Collection for Translational Studies in Hidradenitis Suppurativa	Byrd, AS; Dina, Y; Okoh, UJ; Rtey, QQQ; Carmona-Rivera, C; Williams, DW; Kerns, ML; Miller, RJ; Petukhova, L; Naik, HB; Barnes, LA; Shipman, WD; Caffrey, JA; Sacks, JM; Milner, SM; Aliu, O; Broderick, KP; Kim, D; Liu, H; Dillen, CA; Ahn, R; Frew, JW; Kaplan, MJ; Kang, S; Garza, LA; Miller, LS; Alavi, A; Lowes, MA; Okoye, GA	2019	Duplicate
1667	Coordinating invasive alien species management in a biodiversity hotspot: The CAPE Invasive Alien Animals Working Group	Davies, SJ; Bell, JA; Impson, D; Mabin, C; Meyer, M; Rhoda, C; Stafford, L; Stephens, K; Tafeni, M; Turner, AA; Van Wilgen, NJ; Wilson, JRU; Wood, J; Measey, J	2020	Non human health research
1668	User-friendly libraries for active teaching and learning: A case of business, technical and vocational education and training colleges in Uganda	Lugya, FK	2018	Duplicate
1669	Interventions to improve psychosocial well-being for children affected by HIV and AIDS: a systematic review	Skeena, SA; Sherr, L; Croomed, N; Gandhi, N; Roberts, KJ; Macedo, A; Tomlinson, M	2017	Excluded based on study design
1670	Development of a Simple Reliable Radiographic Scoring System to Aid the Diagnosis of Pulmonary Tuberculosis	Pinto, LM; Dheda, K; Theron, G; Allwood, B; Calligaro, G; van Zyl-Smit, R; Peter, J; Schwartzman, K; Menzies, D; Bateman, E; Pai, M; Dawson, R	2013	Outcome variability
1671	Tool, weapon, or white elephant? A realist analysis of the five phases of a twenty-year programme of occupational health information system implementation in the health sector	Spiegel, JM; Lockhart, K; Dyck, C; Wilson, A; O'Hara, L; Yassi, A	2012	Duplicate
1672	THE INTERNATIONAL-CLINICAL-EPIDEMIOLOGY-NETWORK (INCLEN) - A PROGRESS REPORT	HALSTEAD, SB; TUGWELL, P; BENNETT, K	1991	excluded at title & abstract screening
1673	Reducing waste in nutritional epidemiology: review and perspectives	Hawwash, D; Yang, C; Lachat, C	2019	excluded at title & abstract screening
1674	Text messaging for maternal and infant retention in prevention of mother-to-child HIV transmission services: A pragmatic stepped-wedge cluster-randomized trial in Kenya	Odeny, TA; Hughes, JP; Bukusi, EA; Akama, E; Geng, EH; Holmes, KK; McClelland, RS	2019	excluded at title & abstract screening
1675	Ethical issues in cluster randomized trials conducted in low- and middle-income countries: an analysis of two case studies	Choko, AT; Roshandel, G; Conserve, DF; Corbett, EL; Fielding, K; Hemming, K; Malekzadeh, R; Weijer, C	2020	Duplicate
1676	Facilitating Change for Climate-Smart Agriculture through Science-Policy Engagement	Dinesh, D; Zougmore, RB; Vervoort, J; Totin, E; Thornton, PK; Solomon, D; Shirsath, PB; Pede, VO; Noriega, IL; Laderach, P; Korner, J; Hegger, D; Girvetz, EH; Friis, AE; Driessen, PPJ; Campbell, BM	2018	Non human health research
1677	Participatory video proposals: A tool for empowering farmer groups in rural innovation processes?	Richardson-Ngwenya, P; Restrepo, MJ; Fernandez, R; Kaufmann, BA	2019	Duplicate
1678	Oxford graduates' perceptions of a global health master's degree: a case study	Plugge, E; Cole, D	2011	excluded at title & abstract screening
1679	Embrapa and the construction of scientific heritage in Brazilian agriculture: Sowing memory	Cabral, L	2021	Non human health research
1680	Developing a framework to review near-miss maternal morbidity in India: a structured review and key stakeholder analysis	Bhattacharyya, S; Srivastava, A; Knight, M	2014	Duplicate
1681	Photocatalytic Degradation of Chlorpyrifos with Mn-WO3/SnS2 Heterostructure	Kgoetlana, CM; Malinga, SP; Dlamini, LN	2020	Non human health research
1682	China-UK partnership for global health: practices and implications of the Global Health Support Programme 2012-2019	Wang, XH; Liu, PL; Xu, TW; Chen, Y; Yu, Y; Chen, X; Chen, JY; Zhang, ZY	2020	excluded at title & abstract screening
1683	COMMUNITY PARTNERSHIP IN PRECISION MEDICINE: THEMES FROM A COMMUNITY ENGAGEMENT CONFERENCE	Jones, L; Wells, K; Lin, HJ; Wang, C; Alo, AK; Williams, P; Jones, F; Dickson, PI; Han, S; Pardo, D; Norris, K; Jones, A; Wrightl, A; Young, K; Rotter, JI	2018	Duplicate
1684	Examining the Implementation of the Free Maternity Services Policy in Kenya: A Mixed Methods Process Evaluation	Tama, E; Molyneux, S; Waweru, E; Tsofa, B; Chuma, J; Barasa, E	2018	Intervention not focused on health research mentorship
1685	Countries' commitments to soil organic carbon in Nationally Determined Contributions	Wiese, L; Wollenberg, E; Alcantara-Shivapatham, V; Richards, M; Shelton, S; Honle, SE; Heidecke, C; Madari, BE; Chenu, C	2021	Duplicate
1686	Genome-wide mapping of histone H3 lysine 4 trimethylation in Eucalyptus grandis developing xylem	Hussey, SG; Mizrachi, E; Groover, A; Berger, DK; Myburg, AA	2015	Non human health research
1687	Educacion o desintegracion? Parental Migration, Remittances and Left-behind Children's Education in Western Guatemala	Davis, J	2016	excluded at title & abstract screening
1688	Disparities in cancer screening in individuals with a family history of breast or colorectal cancer	Ponce, NA; Tsui, J; Knight, SJ; Afable-Munsuz, A; Ladabaum, U; Hiatt, RA; Haas, JS	2012	Duplicate
1689	Acceptance of the HPV Vaccine in a Multiethnic Sample of Latinx Mothers	Lindsay, AC; Valdez, MJ; Delgado, D; Restrepo, E; Guzman, YM; Granberry, P	2021	excluded at title & abstract screening
1690	Early immune adaptation in HIV-1 revealed by population-level approaches	Martin, E; Carlson, JM; Le, AQ; Chopera, DR; McGovern, R; Rahman, MA; Ng, C; Jessen, H; Kelleher, AD; Markowitz, M; Allen, TM; Milloy, MJ; Carrington, M; Wainberg, MA; Brumme, ZL	2014	excluded at title & abstract screening
1691	The impact of a multilevel childhood obesity prevention intervention on healthful food acquisition, preparation, and fruit and vegetable consumption on African-American adult caregivers	Trude AC, Surkan PJ, Anderson Steeves E, Pollack Porter K, Gittelsohn J.	2019	excluded at title & abstract screening
1692	Effect of project-based experiential learning on the health service delivery indicators: a quasi-experiment study	Chelagat T, Kokwaro G, Onyango J, Rice J.	2020	Outcome variability
1693	Post-training and mentorship experiences of KidzAlive-trained healthcare workers at primary healthcare facilities in KwaZulu-Natal, South Africa	Mutambo C, Shumba K, Hlongwana KW.	2020	Duplicate
1694	Implementation of the 'Optimising the Health Extension Program' Intervention in Ethiopia: A Process Evaluation Using Mixed Methods	Okwaraji YB, Hill Z, Defar A, Berhanu D, Wolassa D, Persson LÅ, Gonfa G, Schellenberg JA.	2020	excluded at title & abstract screening
1695	Does training of Health Extension Workers reduce scabies load in district health facilities in rural Ethiopia?	Gezmu T, Enbiale W, Asnakew M, Bekele A, Beresaw G, Nigussie M, Takarinda K, Manzi M, Zachariah R.	2020	excluded at title & abstract screening
1696	Supporting the Development of Evidence-Informed Policy Options: An Economic Evaluation of Hypertension Management in Ghana	Gad M, Lord J, Chalkidou K, Asare B, Lutterodt MG, Ruiz F.	2020	excluded at title & abstract screening
1697	Evaluating the implementation of the Reproductive Life Plan in disadvantaged communities: A mixed-methods study using the i-PARIHS framework	Niemeyer Hultstrand J, Engström E, Målqvist M, Tydén T, Maseko N, Jonsson M.	2020	Intervention not focused on health research mentorship
1698	Cultural implications of mentoring in sub-Saharan Africa: a qualitative study	Sawatsky AP, Parekh N, Muula AS, Mbata I, Bui T.	2016	Outcome variability
1699	The impact of the Adolescent Girls Empowerment Program (AGEP) on short and long term social, economic, education and fertility outcomes: a cluster randomized controlled trial in Zambia	Austrian K, Soler-Hampejsek E, Behrman JR, Digitale J, Jackson Hachonda N, Bweupe M, Hewett PC.	2020	Intervention not focused on health research mentorship
1700	The MomConnect Nurses and Midwives Support Platform (NurseConnect): A Qualitative Process Evaluation	Fischer AE, Sebidi J, Barron P, Lalla-Edward ST.	2019	Duplicate
1701	Which Homeless Veterans Benefit From a Peer Mentor and How?	Resnik L, Ekerholm S, Johnson EE, Ellison ML, O'Toole TP.	2017	excluded at title & abstract screening
1702	Mentoring in Global Health: Formative Evaluation of Tuberculosis Research Training Programs in Ethiopia and Georgia	Comeau DL, Mishkin K, Tukvadze N, Avaliani Z, Kempker RR, Sthreshley L, Magee MJ, Eisen H, Mariam DH, Aseffa A, Blumberg HM.	2018	Excluded based on study design
1703	Improving the quality of childbirth services in Zambia through introduction of the Safe Childbirth Checklist and systems-focused mentorship	Mudhune S, Phiri SC, Prescott MR, McCarthy EA, Banda A, Haimbe P, Mwansa FD, Mwiche A, Silumesii A, Micheck K, Shakwelele H, Prust ML.	2020	Outcome variability
1704	The Call and the Challenge of Pediatric Resuscitation and Simulation Research in Low-Resource Settings	Rule ARL, Tabangin M, Cheruiyot D, Mueri P, Kamath-Rayne BD.	2017	Duplicate
1705	Perception of potential harm and benefits of HIV vaccine trial participation: A qualitative study from urban Tanzania	Tarimo EAM, Ambikile J, Munseri P, Bakari M.	2019	Duplicate
1706	Assessing the Integrated Community-Based Health Systems Strengthening initiative in northern Togo: a pragmatic effectiveness-implementation study protocol	Lauria ME, Fiori KP, Jones HE, Gbeleou S, Kenkou K, Agoro S, Agbèrè AD, Lue KD, Hirschhorn LR.	2019	excluded at title & abstract screening
1707	"I have lost sexual interest …"-challenges of balancing personal and professional lives among nurses caring for people living with HIV and AIDS in Limpopo, South Africa	Sofolahan Y, Airhihenbuwa C, Makofane D, Mashaba E.	2010	excluded at title & abstract screening
1708	Health system barriers to implementation of TB preventive strategies in South African primary care facilities	Van Ginderdeuren E, Bassett J, Hanrahan C, Mutunga L, Van Rie A.	2019	excluded at title & abstract screening
1709	Multiple Micronutrients, Lutein, and Docosahexaenoic Acid Supplementation during Lactation: A Randomized Controlled Trial	Schaefer E, Demmelmair H, Horak J, Holdt L, Grote V, Maar K, Neuhofer C, Teupser D, Thiel N, Goeckeler-Leopold E, Maggini S, Koletzko B.	2020	excluded at title & abstract screening
1710	Project YES! Youth Engaging for Success: A randomized controlled trial assessing the impact of a clinic-based peer mentoring program on viral suppression, adherence and internalized stigma among HIV-positive youth (15-24 years) in Ndola, Zambia	Denison JA, Burke VM, Miti S, Nonyane BAS, Frimpong C, Merrill KG, Abrams EA, Mwansa JK.	2020	excluded at title & abstract screening
1711	Building Health System Capacity Through Implementation Research: Experience of INSPIRE-A Multi-country PMTCT Implementation Research Project	Newman Owiredu M, Bellare NB, Chakanyuka Musanhu CC, Oyelade TA, Thom EM, Bigirimana F, Anyaike C, Eliya MT, Mushavi A, Nyarko EA, Okello DO, Zawaira FR.	2017	Duplicate
1712	Adapting operational research training to the Rwandan context: the Intermediate Operational Research Training programme	Odhiambo J, Amoroso CL, Barebwanuwe P, Warugaba C, Hedt-Gauthier BL.	2017	Duplicate
1713	Mentor Mothers Program Improved Child Health Outcomes At A Relatively Low Cost In South Africa	Wynn A, Rotheram-Borus MJ, Leibowitz AA, Weichle T, Roux IL, Tomlinson M.	2017	Intervention not focused on health research mentorship
1714	Supportive supervision of close-to-community providers of health care: Findings from action research conducted in two counties in Kenya	Karuga RN, Mireku M, Muturi N, McCollum R, Vallieres F, Kumar M, Taegtmeyer M, Otiso L.	2019	Outcome variability
1715	The impact of continuous quality improvement on coverage of antenatal HIV care tests in rural South Africa: Results of a stepped-wedge cluster-randomised controlled implementation trial	Yapa HM, De Neve JW, Chetty T, Herbst C, Post FA, Jiamsakul A, Geldsetzer P, Harling G, Dhlomo-Mphatswe W, Moshabela M, Matthews P, Ogbuoji O, Tanser F, Gareta D, Herbst K, Pillay D, Wyke S, Bärnighausen T.	2020	Outcome variability
1716	Essential elements of a community empowerment approach to HIV prevention among female sex workers engaged in project Shikamana in Iringa, Tanzania	Leddy AM, Mantsios A, Davis W, Muraleetharan O, Shembilu C, Mwampashi A, Beckham SW, Galai N, Likindikoki S, Mbwambo J, Kerrigan D.	2020	Duplicate
1717	Health research ethics review and needs of institutional ethics committees in Tanzania	Ikingura JK, Kruger M, Zeleke W.	2007	Duplicate
1718	The use of mentoring programs to improve energy balance behaviors in high-risk children	Haire-Joshu D, Nanney MS, Elliott M, Davey C, Caito N, Loman D, Brownson RC, Kreuter MW.	2010	excluded at title & abstract screening
1719	Approaches to developing the capacity of health policy analysis institutes: a comparative case study	Bennett S, Corluka A, Doherty J, Tangcharoensathien V.	2012	excluded at title & abstract screening
1720	Outcome of a reproductive health advocacy mentoring intervention for staff of selected non-governmental organisations in Nigeria	Momoh GT, Oluwasanu MM, Oduola OL, Delano GE, Ladipo OA.	2015	excluded at title & abstract screening
1721	The Association of Unmet Needs With Subsequent Retention in Care and HIV Suppression Among Hospitalized Patients With HIV Who Are Out of Care	Dandachi D, May SB, Davila JA, Cully J, Amico KR, Kallen MA, Giordano TP.	2019	excluded at title & abstract screening
1722	Taking stock of 10 years of published research on the ASHA programme: examining India's national community health worker programme from a health systems perspective	Scott K, George AS, Ved RR.	2019	excluded at title & abstract screening
1723	Practice transformations to optimize the delivery of HIV primary care in community healthcare settings in the United States: A program implementation study	Steward WT, Koester KA, Guzé MA, Kirby VB, Fuller SM, Moran ME, Botta EW, Gaffney S, Heath CD, Bromer S, Shade SB.	2020	excluded at title & abstract screening
1724	The role of community health workers in improving HIV treatment outcomes in children: lessons learned from the ZENITH trial in Zimbabwe	Busza J, Dauya E, Bandason T, Simms V, Chikwari CD, Makamba M, Mchugh G, Munyati S, Chonzi P, Ferrand RA.	2018	Intervention not focused on health research mentorship
1725	Evaluating 5 years' NIMART mentoring in South Africa's HIV treatment programme: Successes, challenges and future needs	Jones M, Cameron D.	2017	Duplicate
1726	Health insurance systems in five Sub-Saharan African countries: medicine benefits and data for decision making	Carapinha JL, Ross-Degnan D, Desta AT, Wagner AK.	2011	Outcome variability
1727	Cost of point-of-care lateral flow urine lipoarabinomannan antigen testing in HIV-positive adults in South Africa	Mukora R, Tlali M, Monkwe S, Charalambous S, Karat AS, Fielding KL, Grant AD, Vassall A.	2018	Intervention not focused on health research mentorship
1728	The PREVENT study to evaluate the effectiveness and acceptability of a community-based intervention to prevent childhood tuberculosis in Lesotho: study protocol for a cluster randomized controlled trial	Hirsch-Moverman Y, Howard AA, Frederix K, Lebelo L, Hesseling A, Nachman S, Mantell JE, Lekhela T, Maama LB, El-Sadr WM.	2017	Duplicate
1729	Context-led capacity building in time of crisis: fostering non-communicable diseases (NCD) research skills in the Mediterranean Middle East and North Africa	Phillimore P, Sibai AM, Rizk A, Maziak W, Unal B, Abu Rmeileh N, Ben Romdhane H, Fouad FM, Khader Y, Bennett K, Zaman S, Mataria A, Ghandour R, Kılıç B, Ben Mansour N, Fadhil I, O'Flaherty M, Capewell S, Critchley JA.	2019	Outcome variability
1730	Surgical Outcomes of Newly Trained ShangRing Circumcision Providers	Awori QD, Lee RK, Li PS, Zulu R, Agot K, Combes S, Simba RO, Hart C, Lai JJ, Zyambo Z, Goldstein M, Feldblum PJ, Barone MA.	2016	excluded at title & abstract screening
1731	An mHealth pilot designed to increase the reach of prevention of mother-to-child transmission of HIV (PMTCT) across the treatment cascade in a resource-constrained setting in Tanzania	Thomas DSK, Bull S, Nyanza EC, Hampanda K, Liedtke M, Ngallaba SE.	2019	Intervention not focused on health research mentorship
1732	Economic evaluation of a mentorship and enhanced supervision program to improve quality of integrated management of childhood illness care in rural Rwanda	Manzi A, Mugunga JC, Iyer HS, Magge H, Nkikabahizi F, Hirschhorn LR.	2018	Outcome variability
1733	Use of personal digital assistants for data collection in a multi-site AIDS stigma study in rural south Nyanza, Kenya	Onono MA, Carraher N, Cohen RC, Bukusi EA, Turan JM.	2011	Outcome variability
1734	Maternal and neonatal implementation for equitable systems. A study design paper	Ekirapa-Kiracho E, Tetui M, Bua J, Muhumuza Kananura R, Waiswa P, Makumbi F, Atuyambe L, Ajeani J, George A, Mutebi A, Kakaire A, Namazzi G, Paina L, Namusoke Kiwanuka S.	2017	Duplicate
1735	Point-of-care CD4 technology invalid result rates in public health care settings across five countries	Lamp K, McGovern S, Fong Y, Abere B, Kebede A, Ayana G, Mulugeta A, Atem CD, Elat Nfetam JB, Nzuobontane D, Bollinger T, Jani I, Sitoe N, Kiyaga C, Senyama G, Mangwendeza PM, Mtapuri-Zinyowera S, Sacks JA, Doi N, Peter TF, Vojnov L.	2019	Duplicate
1736	Evaluating the impact of DREAMS on HIV incidence among young women who sell sex: protocol for a non-randomised study in Zimbabwe	Hensen B, Hargreaves JR, Chiyaka T, Chabata S, Mushati P, Floyd S, Birdthistle I, Busza J, Cowan F.	2018	Intervention not focused on health research mentorship
1737	Challenge! Health promotion/obesity prevention mentorship model among urban, black adolescents	Black MM, Hager ER, Le K, Anliker J, Arteaga SS, Diclemente C, Gittelsohn J, Magder L, Papas M, Snitker S, Treuth MS, Wang Y.	2010	Intervention not focused on health research mentorship
1738	Saving the sick and improving the socio-economic conditions of people living with HIV in Ethiopia through traditional burial groups	Okello FO, Stuer F, Kidane A, Wube M.	2013	excluded at title & abstract screening
1739	Post-doctoral research fellowship as a health policy and systems research capacity development intervention: a case of the CHESAI initiative	Lembani M, Teddy G, Molosiwa D, Hwabamungu B.	2016	Outcome variability
1740	Building capacity for skilled birth attendance: An evaluation of the Maternal and Child Health Aides training programme in Sierra Leone	Jones S, Ameh CA, Gopalakrishnan S, Sam B, Bull F, Labicane RR, Dabo F, van den Broek N.	2015	Intervention not focused on health research mentorship
1741	Supporting minority nursing students: 'Opportunity for Success' for Ethiopian immigrants in Israel	Arieli D, Hirschfeld MJ.	2013	excluded at title & abstract screening
1742	Training of village health workers in Tanzania; a comparison of two approaches	Mayombana C, Jenkins J, de Savigny D, Tayari S, Lubomba G, Burnier E, Tanner M.	1990	Duplicate
1743	Blended learning across universities in a South-North-South collaboration: a case study	Protsiv M, Rosales-Klintz S, Bwanga F, Zwarenstein M, Atkins S.	2016	excluded at title & abstract screening
1744	The Pediatric AIDS Corps: a 5-year evaluation	Schutze GE, Ferris MG, Jones DC, Wanless RS, Calles NR, Mizwa MB, Schwarzwald H, Kline MW.	2014	excluded at title & abstract screening
1745	Integrating depression management into HIV primary care in central Malawi: the implementation of a pilot capacity building program	Udedi M, Stockton MA, Kulisewa K, Hosseinipour MC, Gaynes BN, Mphonda SM, Mwagomba BM, Mazenga AC, Pence BW.	2018	Intervention not focused on health research mentorship
1746	Assessment of Barriers to Reproductive Health Service Utilization among Bench Maji Zone Pastoralist Communities	Henok A, Takele E.	2017	excluded at title & abstract screening
1747	Barriers to supportive care during the Ebola virus disease outbreak in West Africa: Results of a qualitative study	Loignon C, Nouvet E, Couturier F, Benhadj L, Adhikari NKJ, Murthy S, Fowler RA, Lamontagne F.	2018	Duplicate
1748	The Roles of Expert Mothers Engaged in Prevention of Mother-to-Child Transmission (PMTCT) Programs: A Commentary on the INSPIRE Studies in Malawi, Nigeria, and Zimbabwe	Cataldo F, Sam-Agudu NA, Phiri S, Shumba B, Cornelius LJ, Foster G.	2017	Duplicate
1749	Qualitative study to develop processes and tools for the assessment and tracking of African institutions' capacity for operational health research	Wallis S, Cole DC, Gaye O, Mmbaga BT, Mwapasa V, Tagbor H, Bates I.	2017	Duplicate
1750	Generating evidence for health policy in challenging settings: lessons learned from four prevention of mother-to-child transmission of HIV implementation research studies in Nigeria	Sam-Agudu NA, Aliyu MH, Adeyemi OA, Oronsaye F, Oyeledun B, Ogidi AG, Ezeanolue EE.	2018	excluded at title & abstract screening
1751	Health worker perspectives on barriers to delivery of routine tuberculosis diagnostic evaluation services in Uganda: a qualitative study to guide clinic-based interventions	Cattamanchi A, Miller CR, Tapley A, Haguma P, Ochom E, Ackerman S, Davis JL, Katamba A, Handley MA.	2015	Outcome variability
1752	Strengthening health technology assessment systems in the global south: a comparative analysis of the HTA journeys of China, India and South Africa	MacQuilkan K, Baker P, Downey L, Ruiz F, Chalkidou K, Prinja S, Zhao K, Wilkinson T, Glassman A, Hofman K.	2018	Outcome variability
1753	Management of possible serious bacterial infection in young infants where referral is not possible in the context of existing health system structure in Ibadan, South-west Nigeria	Ayede AI, Ashubu OO, Fowobaje KR, Aboubaker S, Nisar YB, Qazi SA, Bahl R, Falade AG.	2021	excluded at title & abstract screening
1754	Creating opportunities through mentorship, parental involvement, and safe spaces (COMPASS) program: multi-country study protocol to protect girls from violence in humanitarian settings	Falb KL, Tanner S, Ward L, Erksine D, Noble E, Assazenew A, Bakomere T, Graybill E, Lowry C, Mallinga P, Neiman A, Poulton C, Robinette K, Sommer M, Stark L.	2016	excluded at title & abstract screening
1755	Enhancing Success in Advanced Practice Nursing: a grant-funded project	McNeal GJ, Walker D.	2006	Outcome variability
1756	HIV risk screening and HIV testing among orphans and vulnerable children in community settings in Tanzania: Acceptability and fidelity to lay-cadre administration of the screening tool	Gill MM, Jahanpour O, van de Ven R, Barankena A, Urasa P, Antelman G.	2021	excluded at title & abstract screening
1757	A continuous quality improvement intervention to improve the effectiveness of community health workers providing care to mothers and children: a cluster randomised controlled trial in South Africa	Horwood C, Butler L, Barker P, Phakathi S, Haskins L, Grant M, Mntambo N, Rollins N.	2017	Intervention not focused on health research mentorship
1758	Can community action improve equity for maternal health and how does it do so? Research findings from Gujarat, India	George AS, Mohan D, Gupta J, LeFevre AE, Balakrishnan S, Ved R, Khanna R.	2018	excluded at title & abstract screening
1759	At-risk high school students in the "Gaining Early Awareness and Readiness" Program (GEAR UP): academic and behavioral outcomes	Yampolskaya S, Massey OT, Greenbaum PE.	2006	excluded at title & abstract screening
1760	Development of standardized laboratory methods and quality processes for a phase III study of the RTS, S/AS01 candidate malaria vaccine	Swysen C, Vekemans J, Bruls M, Oyakhirome S, Drakeley C, Kremsner P, Greenwood B, Ofori-Anyinam O, Okech B, Villafana T, Carter T, Savarese B, Duse A, Reijman A, Ingram C, Frean J, Ogutu B; Clinical Trials Partnership Committee.	2011	Outcome variability
1761	Solar-powered oxygen delivery for the treatment of children with hypoxemia: protocol for a cluster-randomized stepped-wedge controlled trial in Uganda	Conradi N, Mian Q, Namasopo S, Conroy AL, Hermann LL, Olaro C, Amone J, Opoka RO, Hawkes MT.	2019	Duplicate
1762	Global health leadership training in resource-limited settings: a collaborative approach by academic institutions and local health care programs in Uganda	Nakanjako D, Namagala E, Semeere A, Kigozi J, Sempa J, Ddamulira JB, Katamba A, Biraro S, Naikoba S, Mashalla Y, Farquhar C; Afya Bora Consortium members, Sewankambo N.	2015	Outcome variability
1763	How people-centred health systems can reach the grassroots: experiences implementing community-level quality improvement in rural Tanzania and Uganda	Tancred T, Mandu R, Hanson C, Okuga M, Manzi F, Peterson S, Schellenberg J, Waiswa P, Marchant T; EQUIP Study Team.	2018	Intervention not focused on health research mentorship
1764	Lessons learned from Evidence-Informed Decision-Making in Nutrition & Health (EVIDENT) in Africa: a project evaluation	Motani P, Van de Walle A, Aryeetey R, Verstraeten R.	2019	Duplicate
1765	Integrating HIV and Maternal, Neonatal and Child Health Services in Rural Malawi: An Evaluation of the Implementation Processes and Challenges	Gunda A, Jousset A, Tchereni T, Joseph J, Mwapasa V.	2017	excluded at title & abstract screening
1766	The implementation of a pilot femur fracture registry at Komfo Anokye Teaching Hospital: an analysis of data quality and barriers to collaborative capacity-building	Sonshine DB, Shantz J, Kumah-Ametepey R, Coughlin RR, Gosselin RA.	2013	Intervention not focused on health research mentorship
1767	Creating a charter of collaboration for international university partnerships: the Elmina Declaration for Human Resources for Health	Anderson F, Donkor P, de Vries R, Appiah-Denkyira E, Dakpallah GF, Rominski S, Hassinger J, Lou A, Kwansah J, Moyer C, Rana GK, Lawson A, Ayettey S.	2014	Duplicate
1768	The impact of a knowledge translation intervention employing educational outreach and a point-of-care reminder tool vs standard lay health worker training on tuberculosis treatment completion rates: study protocol for a cluster randomized controlled trial	Puchalski Ritchie LM, van Lettow M, Makwakwa A, Chan AK, Hamid JS, Kawonga H, Martiniuk AL, Schull MJ, van Schoor V, Zwarenstein M, Barnsley J, Straus SE.	2016	Duplicate
1769	Routine Immunization Consultant Program in Nigeria: A Qualitative Review of a Country-Driven Management Approach for Health Systems Strengthening	O'Connell M, Wonodi C.	2016	excluded at title & abstract screening
1770	outcomes of multi-drug resistant tuberculosis (MDR-TB) among a cohort of South African patients with high HIV prevalence	Valente SM, Wright I.	2007	Outcome variability
1771	Enhancing formal educational and in-service training programs in rural Rwanda: a partnership among the public sector, a nongovernmental organization, and academia	Cancedda C, Farmer PE, Kyamanywa P, Riviello R, Rhatigan J, Wagner CM, Ngabo F, Anatole M, Drobac PC, Mpunga T, Nutt CT, Kakoma JB, Mukherjee J, Cortas C, Condo J, Ntaganda F, Bukhman G, Binagwaho A.	2014	Intervention not focused on health research mentorship
1772	Quality of care, risk management, and technology in obstetrics to reduce hospital-based maternal mortality in Senegal and Mali (QUARITE): a cluster-randomised trial	Dumont A, Fournier P, Abrahamowicz M, Traoré M, Haddad S, Fraser WD; QUARITE research group.	2013	excluded at title & abstract screening
1773	Use of Lot quality assurance sampling surveys to evaluate community health worker performance in rural Zambia: a case of Luangwa district	Mwanza M, Zulu J, Topp SM, Musonda P, Mutale W, Chilengi R.	2017	Outcome variability
1774	Primary health care nurses implement and evaluate a community outreach approach to health care in the South African agricultural sector	Dick J, Clarke M, van Zyl H, Daniels K.	2007	Duplicate
1775	Bubble CPAP to support preterm infants in rural Rwanda: a retrospective cohort study	Nahimana E, Ngendahayo M, Magge H, Odhiambo J, Amoroso CL, Muhirwa E, Uwilingiyemungu JN, Nkikabahizi F, Habimana R, Hedt-Gauthier BL.	2015	excluded at title & abstract screening
1776	Outcomes of multi-drug resistant tuberculosis (MDR-TB) among a cohort of South African patients with high HIV prevalence	Farley JE, Ram M, Pan W, Waldman S, Cassell GH, Chaisson RE, Weyer K, Lancaster J, Van der Walt M.	2011	Outcome variability
1777	A youth mentor-led nutritional intervention in urban recreation centers: a promising strategy for childhood obesity prevention in low-income neighborhoods	Sato PM, Steeves EA, Carnell S, Cheskin LJ, Trude AC, Shipley C, Mejía Ruiz MJ, Gittelsohn J.	2016	Duplicate
1778	Practice and outcomes of neonatal resuscitation for newborns with birth asphyxia at Kakamega County General Hospital, Kenya: a direct observation study	Shikuku DN, Milimo B, Ayebare E, Gisore P, Nalwadda G.	2018	Duplicate
1779	Pregnant women living with HIV (WLH) supported at clinics by peer WLH: a cluster randomized controlled trial	Richter L, Rotheram-Borus MJ, Van Heerden A, Stein A, Tomlinson M, Harwood JM, Rochat T, Van Rooyen H, Comulada WS, Tang Z.	2014	excluded at title & abstract screening
1780	Effect of a multifaceted intervention to improve clinical quality of care through stepwise certification (SafeCare) in health-care facilities in Tanzania: a cluster-randomised controlled trial	King JJC, Powell-Jackson T, Makungu C, Spieker N, Risha P, Mkopi A, Goodman C.	2021	Intervention not focused on health research mentorship
1781	Task shifting HIV care in rural district hospitals in Cameroon: evidence of comparable antiretroviral treatment-related outcomes between nurses and physicians in the Stratall ANRS/ESTHER trial	Boullé C, Kouanfack C, Laborde-Balen G, Carrieri MP, Dontsop M, Boyer S, Aghokeng AF, Spire B, Koulla-Shiro S, Delaporte E, Laurent C; Stratall ANRSESTHER Study Group.	2013	excluded at title & abstract screening
1782	The impact of leadership hubs on the uptake of evidence-informed nursing practices and workplace policies for HIV care: a quasi-experimental study in Jamaica, Kenya, Uganda and South Africa	Edwards N, Kaseje D, Kahwa E, Klopper HC, Mill J, Webber J, Roelofs S, Harrowing J.	2016	Intervention not focused on health research mentorship
1783	Evaluation of pilot control trial of intestinal schistosomiasis in the Finchaa Sugar Estate, Ethiopia	Erko B, Medhin G, Balcha F, Raje S.	2003	Duplicate
1784	Race, gender, and opportunity: a study of compensation attainment and the establishment of mentoring relationships	Dreher GF, Cox TH Jr.	1996	Outcome variability
1785	Initiatives supporting evidence informed health system policymaking in Cameroon and Uganda: a comparative historical case study	Ongolo-Zogo P, Lavis JN, Tomson G, Sewankambo NK.	2014	Duplicate
1786	Project Masihambisane: a cluster randomised controlled trial with peer mentors to improve outcomes for pregnant mothers living with HIV	Rotheram-Borus MJ, Richter L, Van Rooyen H, van Heerden A, Tomlinson M, Stein A, Rochat T, de Kadt J, Mtungwa N, Mkhize L, Ndlovu L, Ntombela L, Comulada WS, Desmond KA, Greco E.	2011	Outcome variability
1787	Telesimulation: an effective method for teaching the fundamentals of laparoscopic surgery in resource-restricted countries	Okrainec A, Henao O, Azzie G.	2010	Duplicate
1788	Family economic empowerment and mental health among AIDS-affected children living in AIDS-impacted communities: evidence from a randomised evaluation in southwestern Uganda	Han CK, Ssewamala FM, Wang JS.	2013	excluded at title & abstract screening
1789	Narrowing the gap between academic professional wisdom and community lay knowledge: perceptions from partnerships	El Ansari W, Phillips CJ, Zwi AB.	2002	Duplicate
1790	Meaningful involvement of people living with HIV/AIDS in Uganda through linkages between network groups and health facilities: an evaluation study	Kim YM, Kalibala S, Neema S, Lukwago J, Weiss DC.	2012	Outcome variability
1791	Malaria case management among Primary Health Care workers in Sokoto	Umar AS, Abdulkareem OO.	2008	Outcome variability
1792	Evaluation of pilot control trial of intestinal schistosomiasis in the Finchaa Sugar Estate, Ethiopia	Erko B, Medhin G, Balcha F, Raje S.	2003	Duplicate
1793	Home and videotape intervention delays early complementary feeding among adolescent mothers	Black MM, Siegel EH, Abel Y, Bentley ME.	2001	excluded at title & abstract screening
1794	Race differences in a sample of vocational rehabilitation clients with traumatic brain injury	Johnstone B, Mount D, Gaines T, Goldfader P, Bounds T, Pitts O Jr.	2003	excluded at title & abstract screening
1795	A program to prepare minority students for careers in medicine, science, and other high-level professions	Slater M, Iler E.	1991	Intervention not focused on health research mentorship
1796	Barriers and solutions to effective mentorship in health research and training institutions in Nigeria: Mentors, mentees, and organizational perspectives.	Ughasoro MD, Musa A, Yakubu A, Adefuye BO, Folahanmi AT, Isah A, Onyemocho A, Chukwu EE, Chukwudi CU, Dadi Mamud JN, Effa E, Egharevba HO, Etokidem A, Mbachu AN, Njokanma AR, Ogunfowokan AA, Ohihoin NE, Onwuamah C, Orunmuyi TA, Salako AO, Yusuf AA, Okubadejo N, Anepo-Okopi J, Ezechi O, Salako BL. Barriers and solutions to effective mentorship in health research and training institutions in Nigeri…	2022	Include
1797	Joint Research Mentoring Through the Community of Young Research Peers: A Case for a Unifying Model for Research Mentorship at Higher Learning Institutions	Balandya E, Sunguya B, Kidenya B, Nyamhanga T, Minja IK, Mahande M, Mmbaga BT, Mshana SE, Mteta K, Bartlett J, Lyamuya E. Joint Research Mentoring Through the Community of Young Research Peers: A Case for a Unifying Model for Research Mentorship at Higher Learning Institutions. Adv Med Educ Pract. 2022 Apr 21;13:355-367. doi: 10.2147/AMEP.S356678. PMID: 35478975; PMCID: PMC9038151.	2022	Include
1798	Mentorship of young researchers in resource-limited settings: experiences of the mentees from selected health sciences Universities in Tanzania.	Mremi, A., Pancras, G., Mrema, D. et al. Mentorship of young researchers in resource-limited settings: experiences of the mentees from selected health sciences Universities in Tanzania. BMC Med Educ 23, 375 (2023). https://doi.org/10.1186/s12909-023-04369-z	2023	Include
1799	Students’ motivations and socio-professional integration as drivers of doctoral program completion: a reflection on personal experience	Florien Nsanganwimana	2018	Duplicate
