# Supplementary material for: Mentorship in health research institutions in Africa: A systematic review of approaches, benefits, successes, gaps and challenges
Source: PLOS Glob Public Health. 2024 Sep 23;4(9):e0003314. doi: 10.1371/journal.pgph.0003314 (PMC11419371; doi:10.1371/journal.pgph.0003314)
Supplement: S7 Table — (XLSX) [file pgph.0003314.s008.xlsx]

## Sheet: Sheet1
															Population of focus (by the intervention)									Outcomes (Baseline/endline/change)
		Extracted by	Date	Study Eligibility	#	Title	Authors	Author affiliation	Publication year	Other study design	Study Design	Country of focus	Institution type	Key words	Participants' Field of work	Mean Age/range	Career stage	Intervention population	Control	Gender characteristics	Program name	Intervention approach/mode of delivery	Duration	Gaps identified	Challenges	Benefits	Successes	Remarks if any
		OO/MN	2023-06-08	Yes	1	Supporting early career health investigators in Kenya: A qualitative study of HIV/AIDS research capacity building	J Daniels	Department of Global Health, University of Washington, USA	2015	Other (specify)	Qualitative	Kenya	University	Research capacity building	HIV/AIDS Research	NS	ECR	152	NA	NS	The AIDS International Training and Research Program (AITRP)	Research training	at least 10 yrs	Unsustainable research environment and funding	Participants stated that training was not enough to ensure sustainable research careers. Based on their own experiences and their trainees, participants stated that the transition from trainee to early career and then to independent investigator takes time. Participants also stated that more senior investigators were needed to provide mentoring for early career investigators. Specifically, partic…	International collaborations could provide that “fertile ground”during the transition as the Kenyan research environment continued to develop support for local investigators and research training in institutions. Pg 4	The study demonstrates the efficacy of capacity building models that harness international and local resources to support research careers	Intervention targetted ECR while the study interviewed SR to pick their perspectives on the experiences of the trainees and the training program
							R Nduati	Department of Global Health, University of Washington, USA						HIV								International collaboration		There is a sense of isolation from the system	The funding in Kenya among investigators is not at a level to support degree programs and post-doctoral training. without a solid financial foundation, those with advanced research training at the PhD level would leave for a supportive research environment pg3
							R Nduati	Department of Pediatrics and Child, Health University of Nairobi, Kenya						Early career investigators											Kenyans who reached independent investigator status had access to additional research funding, yet the ability for early career investigators to gain access to their own funding was limited without US collaborators.
							J Kiarie	Department of Global Health, University of Washington, USA
							J Kiarie	Department of Obstetrics and Gynaecology, University of Nairobi, Kenya,
							C Farquhar	Department of Global Health, University of Washington, USA
							C Farquhar	Department of Medicine, University of Washington, USA
							C Farquhar	Department of Epidemiology, University of Washington, USA
		OO/MN	2023-06-08	Yes	2	Balancing the personal, local, institutional, and global: multiple case study and multidimensional scaling analysis of African experiences in addressing complexity and political economy in health research capacity strengthening	A Ager	Mailman School of Public Health, Columbia University, 116th St & Broadway, New York,	2015	Other (specify)	Qualitative	Southern Africa	University	Capacity strengthening	Public health	NS	ECR	37	NA	NS	The Health Research Capacity Strengthening (HRCS) Global Learning (HGL) program	collaborative capacity strengthening	NS	NS	Securing trust and cooperation	NS	NS	Need to define who exactly falls under ECR,MCR and SR
							C Zarowsky	School of Public Health, University of Western Cape				Eastern Africa		Complexity											Finding common interest
								Centre de Recherche du Centre Hospitalier de l’Université de Montréal (CR-CHUM),				Western Africa		Global health research											Securing long-term funding
														Globalization											Establishing sustainable models of capacity strengthening
														Institutional capacity											Ensuring Southern ownership
														North-South-South partnerships											accommodating local health system priorities and constraints
														Political economy of health research											addressing disincentives for academic engagement
														Mentorship											establishing and retaining research teams
																									sustaining mentorship and institutional support
		OO/MN	2023-06-08	Yes	3	Enhancing mental health research capacity: emerging voices from the National Institute of Mental Health (NIMH) global hubs	A da Silva	Departmente of Preventive Medicine, Faculdade de Medicina, University of São Paulo, São Paulo, Brazi	2019	Other (specify)	Case studies	Ethiopia	Research institution	Capacity buildin	Mental health research	NS	ECR	5	NS	NS	NIMH-funded collaborative hubs for international research in mental health in LMIC	Research training	NS	The five early career investigators views may not be representative of all other early career researchers who engaged in capacity building (CB) activities in the Global Hubs. The young investigators were asked to provide the narratives by their mentors which may have contributed to social desirability bias.	Access to funding; Access to mentorship; Lack of research specifc skills; Scarcity of hands for supervised research training		Improved publication and proposal writing skills; increased funding; Access to needs-driven and hands-on short courses; The program enhanced the capacity of local supervisors and mentors; It promotes networking and collaborative opportunities and facilitating funding and exchange visits.	The NIMH-funded collaborative hubs comprise 5 programs of which two; Africa Focus on Intervention Research for Mental Health (AFFIRM) and Partnership for Mental Health Development in Sub Saharan Africa (PAM-D) are based in Africa. The others are based in Latin America and South Asia. The form was prepared based on information provided in the African-based programs
							C Hanlon	Department of Psychiatry, School of Medicine, College of Health Sciences, Addis Ababa University, Addis Ababa, Ethiopia				Ghana	University	Mental health
							E Susser	Columbia University, New York State Psychiatric Institute, New York City, New York, USA				Malawi		Developing countries
							G Rojas	Faculty of Medicine, University of Chile, Santiago, Chile				South Africa		Early career researchers
							H Claro	Departmente of Preventive Medicine, Faculdade de Medicina, University of São Paulo, São Paulo, Brazi				Uganda		international collaboration
							J Quayle	Departmente of Preventive Medicine, Faculdade de Medicina, University of São Paulo, São Paulo, Brazi				Zimbabwe
							K Habtamu	School of Psychology, Addis Ababa University, Addis Ababa, Ethiopia.				Kenya
							M Burrone	Institute of Health Sciences, University of O´Higgins, Rancagua, Chile				Liberia
							M Cavalcanti	Federal University of Rio de Janeiro, Rio de Janeiro, Brazil				Nigeria
							M Sharma	Center for Chronic Conditions and Injuries, Public Health Foundation of India, Gurugram, India
							M Schneider	Department of Psychiatry and Mental Health, University of Cape Town, Cape Town, South Africa
							R Adhikari	Transcultural Psychosocial Organization (TPO) Nepal, Kathmandu, Nepal
							T de Water	Department of Psychiatry, Faculty of Medicine and Health Sciences, Stellenbosch University, Cape Town, South Africa
							Y Mohammed	Department of Behav_x0002_ioural Sciences, Kwame Nkrumah University of Science and Technology, Kumasi, Ghana
							A Ordóñez	Office of Clinical Research, National Institute of Mental Health, NIH in the United States, Bethesda, USA
							S Seedat	Department of Psychiatry, Faculty of Medicine and Health Sciences, Stellenbosch University, Cape Town, South Africa
		OO/MN	14/8/2023	Yes	4	Right from primary school, I liked science: understanding health research capacity building in sub-Saharan Africa through Kenyan training experiences	J Daniels	Department of Global Health, University of Washington, USA	2014	Other (specify)	Qualitative	Kenya	Research institution	Research capacity building	HIV/AIDS	NS	ECR	14	NS	Males 7; Females 7	AIDS International Training and Research Programs	Research training	NS	The study was conducted with Kenyan researchers and cannot be generalized to other global health programs in Kenya or African countries.	Steep learning curve because of the difference in several aspects of education in Kenya and [the US]. Access to journals was limited in Kenya for these participants. Also, participants explained that most courses were taught from textbooks that are not always available. The individual perspective was that the move into first-world information and knowledge was a challenge.	Eye-opener to international research	Navigation of the learning curve during training, as demonstrated by the participants successful completion of or progress in their training programs
							R Nduati	Department of Pediatrics, University of Nairobi, Kenya	2014					Training program evaluation											Tenious research capacity among participants	Bridging of local knowledge with international knowledge in HIV/AIDS research fields while completing the curriculum in the training program.
							C Farquhar	Departments of Allergy and Infectious Diseases, Epidemiology and Global Health, University of Washington, USA	2014					HIV/AIDS												Participants' willingness to develop their own research programs.
														East Africa												The program helped to contribute to more local knowledge.
		PB/PMG	2023-06-08	Yes	5	Harnessing the power of South-South partnerships to build capacity for the prevention of sexual and intimate partner violence	Elizabeth Dartnall	Sexual Violence Research Initiative, South African Medical Research Council	2017	Other (specify)	Qualitative	Tanzania	Research institution	Violence against women	Public health	NS	ECR	14	NA	Not specified	Sexual Violence Research Initiative	Provision of intensive mentoring and technical advice in development or adaptation and conduct of preliminary proof of concept testing of violence against women and violence against children primary prevention interventions	3 years	small sample	not specified	It provided partners with skills and confidence to advocate for the inclusion of primary prevention interventions for VAW and VAC in national violence prevention policies and ongoing programming plans.	Lessons learnt: ONGOING ASSESSMENTS ARE ESSENTIAL, SELF-TRANSFORMATION IS IMPERATIVE, MENTORSHIP THROUGH PARTNERSHIP, FACE-TO-FACE MEETINGS ARE INVALUABLE FOR LEARNING AND INSPIRATION, A SYSTEMATIC APPROACH FOR LONG-TERM INVESTMENT, DEVELOPING SHARED MEASURES AND TOOLS, VALUE OF SOUTH-SOUTH COLLABORATIONS,	transnational South-South partnership capacity building project in East Africa for primary prevention research and intervention development
							Anik Gevers					Kenya		violence against children
								Adolescent Health Research Unit, Department of Psychiatry & Mental Health, UCT				Uganda		violence prevention
														capacity building
														transnational
		PB/PMG	2023-06-08	Yes	6	Building sustainable research capacity at higher learning institutions in Tanzania through mentoring of the Young Research Peers	Emmanuel Balandya	Muhimbili University of Health and Allied Sciences, Dar-es-salaam, Tanzania,	2021	Other (specify)	Mixed Methods	Tanzania	Teaching institution		Public health	NS	ECR	63	NA	Not specified	Transforming Health Professions Education in Tanzania (THET) project	Young Peers received mentorship from senior researchers from the consortium through mentored research awards and research training, and in turn provided reciprocal peer-to-peer mentorship as well as mentorship to undergraduate students.	5 years		Delays in data collection, Hiking up of prices and delays in delivery of procured research materials, untoward effects of academic inbreeding, delays in disbursement of funds for project activities, amount of research funding disbursed to Young Peers was limited, lack of protected time for research has been a major bottleneck for both Young Peers and Senior Leaders at partnering institutions due …	participation in research training, in submitted grant applications; and making scientific presentations., courses undertaken in foundation course in epidemiology and biostatistics, sampling techniques, qualitative and quantitative research methodology, qualitative and quantitative data analysis, logistic regression, survival analysis in clinical research, research ethics, literature search, manu…	1st two years of the project: three research articles published, two other manuscripts in final stages of preparation - The Young Peers shared authorship in one of the published articles. Most Young Peers had taken at least three research training short courses and six have newly enrolled in PhD programmes. Young Peers were beginning to broaden their research careers by involvement in other ongoi…
							Bruno Sunguya	Muhimbili University of Health and Allied Sciences, Dar-es-salaam, Tanzania,
							Daniel W. Gunda	Catholic University of Health and Allied Sciences, Mwanza, Tanzania
							Benson Kidenya	Catholic University of Health and Allied Sciences, Mwanza, Tanzania
							Tumaini Nyamhanga	Muhimbili University of Health and Allied Sciences, Dar-es-salaam, Tanzania,
							Irene K. Minja	Muhimbili University of Health and Allied Sciences, Dar-es-salaam, Tanzania,
							Michael Mahande	Kilimanjaro Christian Medical University College, Kilimanjaro, Tanzania
							Blandina T. Mmbaga	Kilimanjaro Christian Medical University College, Kilimanjaro, Tanzania
							Stephen E. Mshana	Catholic University of Health and Allied Sciences, Mwanza, Tanzania
							Kien Mteta	Kilimanjaro Christian Medical University College, Kilimanjaro, Tanzania
							John Bartlett	Duke University, Durham, North Carolina, USA
							Eligius Lyamuya	Muhimbili University of Health and Allied Sciences, Dar-es-salaam, Tanzania,
		PB/PMG	2023-06-08	Yes	7	Challenges and Strategies for Improving Training of Mid-Level Research Personnel in Nigeria	Ezeanolue, EE	Department of Pediatrics and Child Health, University of Nigeria, Enugu-Campus, NG, Healthy Sunrise Foundation, Las Vegas, NV, US	2019	Other (specify)	Qualitative	Nigeria	Other (specify)		Research	NS	ECR	134	NA	Not specified	Nigeria Implementation Science Alliance (NISA)	NA	Not specified	Poor mentorship, Inadequate training/lack of organized curriculum, Inaccessible opportunities, Lack of government funding, Lack of interest and motivation, Lack of research culture	Research Assistants and Coordinators feeling overwhelmed because research is not their primary job, Research seems inaccessible especially to young people and outside academic settings, Inadequate funding, Defining qualification and selection process for research assistants/coordinators		various organizations and government agencies have made definite commitments toward more investment in implementation research in Nigeria, For example, the National Agency for the Control of AIDS (NACA) in collaboration with the United Nations Children’s Fund (UNICEF) and the Population Council this year launched a pilot project called “Adolescent and Young People Challenge” that seeks to fund in…	The study was conducted with participants attending a conference
							Theddeus Iheanacho	Healthy Sunrise Foundation, Las Vegas, NV, US Yale University, New Haven Connecticut, US
							Dina V Patel	Healthy Sunrise Foundation, Las Vegas, NV, US.
							Shatabdi Patel	Healthy Sunrise Foundation, Las Vegas, NV, US.
							Nadia Sam-Agudu	Institute of Human Virology, Abuja, NG Institute of Human Virology, University of Maryland, Baltimore, MD, US
							Michael Obiefune	Healthy Sunrise Foundation, Las Vegas, NV, US., Institute of Human Virology, University of Maryland, Baltimore, MD, US.
							Patrick Dakum	Institute of Human Virology, Abuja, NG
							Prosper Okonkwo	AIDS Prevention Initiative, Abuja, NG.
							Ayodotun Olutola	Centre for Clinical Care and Clinical Research, Abuja, NG.
							Hadiza Khamofu	Family Health International, Abuja, NG.
							Bolanle Oyeledun	Center for Integrated Health Programs, Abuja, NG.
							Sani Aliyu	National Agency for the Control of AIDS, Abuja, NG.
							Muyiwa Aina	Solina Health, Abuja, NG.
							Andy Eyo	Excellence Community Education Welfare Scheme, Abuja, NG.
							John Oko	Catholic Caritas Foundation Nigeria, Abuja, NG.
							Timothy Akinmurele	Enhanced Health Access Initiatives, Abuja, NG.
							Obinna Oleribe	Excellence and Friends Management Consult, Abuja, NG.
							Usman Gebi	Friends for Global Health Initiative, NG., Equitable Health Access Initiative, NG.
							Muktar H Aliyu	Vanderbilt Institute for Global Health, Vanderbilt University Medical Center, Nashville, TN, US.
							Rachel Sturke	Fogarty International Center, National Institutes of Health, Bethesda, MD, US.
							George Siberry	United States Agency for International Development, Washington DC, US.
		PB/PMG	2023-06-08	Yes	8	Successes and challenges of north-south partnerships - key lessons from the African/Asian Regional Capacity Development projects	Farnman, R; ;	Department of Public Health Sciences (Global Health/IHCAR), Karolinska Institutet, Stockholm, Sweden	2016	Other (specify)	Qualitative	Sweden	University	institutions	Health research	NS	ECR	16	NA	Not specified	ARCADE	NA	4 years		Challenges included technical constraints and quality assurance, adapting new teaching and learning methods into current university systems was challenging, combined with not being able to award students with credits for their degrees, the Asian consortium did not function as well, Some institutions in ARCADE RSDH found it difficult to reach out and establish new collaborations with other souther…	One of the main benefits of the ARCADE projects was the opportunity to establish new or improved collaborations between institutions.	the most successful form of collaboration was based around joint preparation of research proposals, and in that way exploring each other's areas of expertise, ARCADE projects have been successful in developing and delivering courses, and have reached over 920 postgraduate students	the study utilized qualitative methodology
							Diwan, V	Department of Public Health Sciences (Global Health/IHCAR), Karolinska Institutet, Stockholm, Sweden, Department of Public Health and Environment, R.D. Gardi Medical College, Ujjain, India				Uganda		partners
							Zwarenstein, M	Centre for Studies in Family Medicine, Department of Family Medicine, Schulich School of Medicine and Dentistry, Western University, London, ON, Canada				South Africa		students
							Atkins, S	Department of Public Health Sciences (Global Health/IHCAR), Karolinska Institutet, Stockholm, Sweden				UK		north-south collaboration
												Tanzania		global health
												Malawi		course development
												China
												India
												Finland
												Oman
												Vietnam
		MN/PMG	14/8/2023	Yes	9	Mentoring the Mentors: Implementation and Evaluation of Four Fogarty-Sponsored Mentoring Training Workshops in Low-and Middle-Income Countries	Gandhi, M	Department of Medicine, University of California, San Francisco (UCSF), San Francisco, California, St. John’s Research Institute (SJRI), Bangalore, India, Faculty of Health Sciences, Centre for Health Policy, School of Public Health, University of the Witwatersrand, Johannesburg, South Africa, Emerge, Emerging Diseases and Climate Change Research Unit, School and Public Health Administration, Uni…	2019	Other (specify)	Qualitative	Lima, Peru	University		Academic teaching	NS	SR	132	NA	73 women, 59 men	Mentoring the mentors	4 regional 2-day intensive workshops to train mid- and senior-level investigators conducting public health, clinical, and basic science research across multiple academic institutions in LMICs on tools and techniques of effective mentoring	4 years	a lack of a culture of mentoring, time constraints, lack of formal training, and a lack of recognition for mentoring, lack of an organized structure in mentoring relationships (including frequency of meetings, documentation of expectations, and goal monitoring), unclear expectations of a mentor–mentee relationship, discomfort with difficult conversations, and a lack of training on how to provide …	hierarchy, post-colonial legacy, and diversity, a lack of an institutional mentoring culture, institutional failure to acknowledge or “give credit” for mentoring activities in the merit or promotions process, a general lack of time or time-management strategies to balance mentoring with other academic pursuits, and a lack of support for mentoring		These workshops provided valuable training, were among the first of their kind, were well-attended, rated highly, and provided concepts and a structure for the development and strengthening of formal mentoring programs across LMIC institutions, growth of institutional support and establishment of several new institutional mentorship training programs, and initiation of peer mentorship networks, r…	Capacity building for mentors at mid and seniour levels of career
							Raj, T	St. John's Research Institute (SJRI), Bangalore, India.				Lima, Peru
							Fernandez, R	St. John's Research Institute (SJRI), Bangalore, India.				Mombasa, Kenya
							Rispel, L	Faculty of Health Sciences, Centre for Health Policy, School of Public Health, University of the Witwatersrand, Johannesburg, South Africa.				Bangalore, India
							Nxumalo, N	Faculty of Health Sciences, Centre for Health Policy, School of Public Health, University of the Witwatersrand, Johannesburg, South Africa.				Johannesburg, South Arica
							Lescano, AG	Emerge, Emerging Diseases and Climate Change Research Unit, School and Public Health Administration, Universidad Peruana Cayetano Heredia, Lima, Peru.
							Bukusi, EA	Emerge, Emerging Diseases and Climate Change Research Unit, School and Public Health Administration, Universidad Peruana Cayetano Heredia, Lima, Peru.
							Mmbaga, BT	Kilimanjaro Clinical Research Institute (KCRI) and Kilimanjaro Christian Medical University College (KCMUCo), Moshi, Tanzania.
							Heimburger, DC	Vanderbilt Institute of Global Health, Nashville, Tennessee.
							Cohen, CR	University of California Global Health Institute, San Francisco, California., Department of Obstetrics, Gynecology, and Reproductive Sciences, University of California, San Francisco (UCSF), San Francisco, California.
		MN/PMG	14/8/2023	Yes	10	Partnership for mental health development in Sub-Saharan Africa (PaM-D): a collaborative initiative for research and capacity building	Gureje, O	University of Ibadan, Ibadan, Nigeria, Stellenbosch University, Cape Town, South Africa, Kwame Nkrumah University of Science and Technology, Kumasi, Ghana, University of Nairobi, Nairobi, Kenya, University of Liberia, Monrovia, Liberia, Department of Health and Human Services, National Institute of Mental Health, National Institutes of Health, Bethesda, MD, USA	2019	Other (specify)	Quantitative	Ghana	Research institution	Mental health	Mental health research	NS	MCR	35	NA	Not specified	The Partnership for Mental Health Development in Africa (PaM-D)	(1) developing research capacity and appreciation of the value of research in a broad range of stakeholders: academics, clinicians (both physicians and non-physicians) and policymakers, with an emphasis on inculcating and developing MH leadership skills; (2)developing training opportunities that focus on specific research skills with a view to meeting previously identified needs of potential trai…	4 years	low policy priority afforded to mental health, extreme paucity of human resources,	carrying out intervention research in human subjects with severe mental disorders, human subjects who are prone to human right abuses, forging partnerships among diverse stakeholders, carrying out sustainable capacity building activities among scholars and other stakeholders from diverse regions on the continent	Early career and mid-level researchers from the five Sub-Saharan countries were first authors on 21 of the 60 published papers	60 papers have been published and 21 successful grant applications made. establishment of a hub that evolves into a centre of research excellence with a crop of dedicated MH researchers, a sustainable partnership between researchers in SSA countries and other LMIC and with institutions in the north that facilitates collaborative cutting-edge research in global MH, as well as a management strategy…	Early and mid career participants
							Seedat, S	Stellenbosch University, Cape Town, South Africa				Kenya		partnership
							Kola, L	University of Ibadan, Ibadan, Nigeria				Liberia		research
							Appiah-Poku, J	Kwame Nkrumah University of Science and Technology, Kumasi, Ghana				Nigeria		sub-Saharan Africa
							Othieno, C	University of Nairobi, Nairobi, Kenya				South Africa
							Harris, B	University of Liberia, Monrovia, Liberia
							Makanjuola, V	University of Ibadan, Ibadan, Nigeria
							Price, LN	Department of Health and Human Services, National Institute of Mental Health, National Institutes of Health, Bethesda, MD, USA
							Ayinde, OO	University of Ibadan, Ibadan, Nigeria
							Esan, O	University of Ibadan, Ibadan, Nigeria
		MN/PMG	14/8/2023	Yes	11	Medical Education Partnership Initiative (MEPI) in Zimbabwe: Outcomes and Challenges	Hakim, JG	Department of Medicine, University of Zimbabwe College of Health Sciences, Harare, Zimbabwe, Division of Cardiology, University of Colorado, Aurora, Denver, CO, USA, Research Department of Infection and Population Health, University College London, London, UK., Institute of Psychiatry, King's College London, London, UK., Department of Medicine, Stanford University, Palo Alto, CA, USA	2018	Other (specify)	Mixed Methods	Zimbabwe	University		Medical education	NS	ECR	166	NA	Not specified	Novel Education Clinical Trainees and Researchers (NECTAR)	A range of medical education and research capacity-focused programs were implemented, including faculty development, research support, mentored scholars, visiting professors, community-based education, information and technology support, cross-cutting curricula, and collaboration with partner universities and the ministries of health and education	5 years	uptake of technology-assisted learning and teaching has been slower than expected		Improved Internet connectivity and electronic resource availability, Full-time faculty grew by 36% (122 to 166), annual postgraduate and medical student enrollment increased by 61% (75 to 121) and 71% (123 to 210), respectively. To institutionalize and sustain MEPI innovations, the Research Support Center and the Department of Health Professions Education were established at UZCHS	69% (115 of 166) of faculty members attended at least 1 of 15 faculty development workshops. Forty-one faculty members underwent 1-year advanced faculty development training in medical education and leadership. Thirty-three mentored research scholars were trained under NECTAR, and 52 and 12 in cardiovascular and mental health programs, respectively
							Chidzonga, MM	Dean's Office, University of Zimbabwe College of Health Sciences, Harare, Zimbabwe
							Borok, MZ	Department of Medicine, University of Zimbabwe College of Health Sciences, Harare, Zimbabwe
							Nathoo, KJ	Department of Pediatrics and Child Health, University of Zimbabwe College of Health Sciences, Harare, Zimbabwe
							Matenga, J	Department of Medicine, University of Zimbabwe College of Health Sciences, Harare, Zimbabwe
							Havranek, E	Division of Cardiology, University of Colorado, Aurora, Denver, CO, USA.
							Cowan, F	Research Department of Infection and Population Health, University College London, London, UK
							Abas, M	Institute of Psychiatry, King's College London, London, UK.
							Aagaard, E	Division of General Internal Medicine, University of Colorado, Aurora, Denver, CO, USA.
							Connors, S	Evaluation Center, School of Education and Human Development, University of Colorado, Aurora, Denver, CO, USA.
							Nkomani, S	NECTAR Office, University of Zimbabwe College of Health Sciences, Harare, Zimbabwe.
							Ndhlovu, CE	Department of Medicine, University of Zimbabwe College of Health Sciences, Harare, Zimbabwe.
							Matsika, A	NECTAR Office, University of Zimbabwe College of Health Sciences, Harare, Zimbabwe.
							Barry, M	Department of Medicine, Stanford University, Palo Alto, CA, USA.
							Campbell, TB	Division of Infectious Diseases, University of Colorado, Aurora, Denver, CO, USA.
		MN/PMG	14/8/2023	Yes	12	The role of mentoring in research ecosystems in Sub-Saharan Africa: Some experiences through the CARTA opportunity	Somefun O.D	University of Witwatersrand, Johannesburg, South Africa	2021	Other (specify)	Quantitative	Not specified	Other (specify)	Africa, capacity building consortium for advanced research training in Africa, doctoral training mentorship, multidisciplinary, teaching and research	Researchers in health and social sciences	NS	ECR	143	Not specified	28 female; 24 male	CARTA	CARTA trains Africa-based doctoral fellows who are admitted in cohorts. Each cohort has fellows from varied disciplinary fields, provided that their doctoral research topics address population and public health issues		burdensome administrative roles, inaccessibility of needed facilities, minimal opportunities to interact with young researchers, lack of structured mentoring programme and unavailability of mentoring guidelines were considered as barriers to good mentoring, lack of fun/ds to compensate for the time and effort that mentors commit to mentees. integrate a formal mentorship initiative into the CARTA …	most mentioned challenge faced in mentoring young scholars was time, multiple roles, as a lecturer, doctoral student, and mentor, and administrative work, mentees might not manage the limited time allotted to them efficiently. A commonly mentioned issue is the attitude of mentees. Some fellows said that mentees sometimes lack confidence and have no interest in the field they are working in. Other…	certain institutional factors make mentoring easier for mentors, particularly the availability of an enabling and supportive environment.
							Adebayo K.O.	Institute of African Studies, University of Ibadan, Ibadan, Nigeria
		MN/PMG	14/8/2023	Yes	13	Growing researchers from the historically disadvantaged groups through internships	Thombeka Mda	Cape Peninsula University of Technology	2013	Other (specify)	data from multiple sources	South Africa	Research institution	internship; mentorship; supervision; research councils; research capacity building	Research	NS	ECR	24	Not specified	Not specified	Growing Researchers	NA	3 years	Some students claim that research organisations get cheap labour through the internships, suggesting that the organisation benefits at their expense, and that they, the students, do not benefit. There is also the perception that the organisations succeed in meeting targets only with regard to numbers of interns rather than making a meaningful contribution to the goal of increasing researchers. in…	Graduating interns are few in number (8/38 master's interns, 2/35 doctoral interns in 2009/10 and 2/37 masters and 0/25 doctoral students in 2010/11. This means the number of researchers increase but not the people who graduate with masters and doctoral degrees. national priorities regarding scarce skills have a significant influence on the type of training which is prioritised by government and …	Most interns involved in big and significant national and international research projects. From 2009-2010, 46 interns contributed to 39 peer-reviewed articles and in 2010/11, 70 interns contributed to 51 peer-reviewed articles. Experience and demonstration of competeness makes them marketable as research practitioners.	The interns who left the HSRC were offered attractive positions: one as a lecturer at a nearby university, another as a researcher in Parliament, and another as a director in a government department in the Northern Cape.	data from two internal studies1 of the internship programme at the HSRC, the internship policy documents of the MRC and the HSRC, and the report on a two-day indaba (“congress”) in February 2009, “Growing Researchers,” hosted by the HSRC
		PMG/OO	2023-12-09	Yes	14	Applied statistical training to strengthen analysis and health research capacity in Rwanda	Thomson, DR;	College of Medicine and Health Sciences, University of Rwanda, Kigali, Rwanda, Department of Global Health and Social Medicine, Harvard Medical School, Boston, MA, United States of America	2016	Other (specify)		Rwanda	Research institution	NS	Statisticians in health research	NS	ECR	69	Not specified	Not specified	Not specified	developed, implemented and evaluated a multi-month, deliverable-driven, survey analysis training based in Rwanda to strengthen skills of five local research leaders, 15 statisticians, and a PhD candidate	6 weeks	Not specified	Not specified	model was effective in utilizing existing survey data and strengthening skills among full-time working professionals without disrupting ongoing work commitments and using few resources. Critical to our success were a transparent, robust application process and time limited training supplemented by ongoing, in-country mentoring toward manuscript deliverables that were led by Rwanda’s health resear…	Participants reported a high level of skill, knowledge and collaborator development from class-based trainings and out-of-class mentorship that were sustained 1 year later. Five of six manuscripts were authored by multi-institution teams and submitted to international peer-reviewed scientific journals, and three-quarters of the participants mentored others in survey data analysis or conducted an …	Both statisticians and research leaders were provided ongoing in-country mentoring for analysis and manuscript writing.
							Semakula, M;	Ministry of Health, Rwanda Biomedical Center, Kigali, Rwanda
							Hirschhorn, LR;	Department of Global Health and Social Medicine, Harvard Medical School, Boston, MA, United States of America, Ariadne Labs, Boston, MA, United States of America
							Murray, M;	Department of Global Health and Social Medicine, Harvard Medical School, Boston, MA, United States of America
							Ndahindwa, V;	College of Medicine and Health Sciences, University of Rwanda, Kigali, Rwanda
							Manzi, A;	College of Medicine and Health Sciences, University of Rwanda, Kigali, Rwanda, Partners in Health-Rwanda, Rwinkwavu, Rwanda
							Mukabutera, A;	College of Medicine and Health Sciences, University of Rwanda, Kigali, Rwanda
							Karema, C;	Ministry of Health, Rwanda Biomedical Center, Kigali, Rwanda, Quality and Equity Healthcare, Kigali, Rwanda, Swiss Tropical and Public Health Institute, Basel, Switzerland
							Condo, J;	College of Medicine and Health Sciences, University of Rwanda, Kigali, Rwanda
							Hedt-Gauthier, B	College of Medicine and Health Sciences, University of Rwanda, Kigali, Rwanda, Department of Global Health and Social Medicine, Harvard Medical School, Boston, MA, United States of America, Partners in Health-Rwanda, Rwinkwavu, Rwanda
		PMG/OO	2023-12-09	Yes	15	Group Mentorship Model to Enhance the Efficiency and Productivity of PhD Research Training in Sub-Saharan Africa.	Yukari C. Manabe	Infectious Diseases Institute, Makerere University College of Health Sciences, Kampala, UG, Division of Infectious Diseases, Department of Medicine, Johns Hopkins University School of Medicine, Baltimore, Maryland, US	2018	Other (specify)	Mixed Methods	Uganda	University		Health research	NS	ECR	17	NS	6 Female; 11 Male	MEPIMESAU program	The program provided administrative support, paid tuition fees, tools (space, equipment, research money), skills (short research courses on study design, biostatistics, manuscript and grant writing), and infrastructure (finance, grants management support, and lab infrastructure)	5 years		2 (12%) PhD students withdrew from the doctoral training	strong outputs at lower cost and with relatively few additional mentors to rapidly achieve a critical mass of independent scientists able to conduct original research and mentor others.	169 publications have been published in the peer-reviewed literature (89 publications acknowledge MESAU funding and are authored (first-author and co-author) by a MESAU PhD student), PhD students have supervised and mentored 65 Master’s students, PhD median time to completion was 4.2 years, additional 80 publications where MESAU fellows are co-authors that were not directly related to the PhD the…	training program rather than a mentorship program
							Nelson K. Sewankambo	Department of Medicine, School of Medicine, Makerere University College of Health Sciences, Kampala, UG
							Harriet Nambooze	MEPI-MESAU Secretariat, Makerere University College of Health Sciences, UG
							Elialilia S. Okello	Department of Psychiatry, School of Medicine, Makerere University College of Health Sciences, Kampala, UG
							Moses R. Kamya	Department of Medicine, School of Medicine, Makerere University College of Health Sciences, Kampala, UG
							Elly Katabira	Department of Medicine, School of Medicine, Makerere University College of Health Sciences, Kampala, UG
							Isaac Ssinabulya	Department of Medicine, School of Medicine, Makerere University College of Health Sciences, Kampala, UG
							Mark Kaddumukasa	Department of Medicine, School of Medicine, Makerere University College of Health Sciences, Kampala, UG
							Yvonne Nabunnya	Department of Medicine, School of Medicine, Makerere University College of Health Sciences, Kampala, UG
							Robert C. Bollinger	Division of Infectious Diseases, Department of Medicine, Johns Hopkins University School of Medicine, Baltimore, Maryland, US
		PMG/OO	2023-12-09	Yes	16	We need more big trees as well as the grass roots': going beyond research capacity building to develop sustainable careers in mental health research in African countries.	Lisa Langhaug	African Mental Health Research Initiative (AMARI), Department of Psychiatry, College of Health Sciences, University of Zimbabwe, Harare, Zimbabwe	2020	Other (specify)	Qualitative	Ethiopia	University		mental health reseach	NS	ECR	52	NS	NS	African Mental Health Research Initiative (AMARI)	Recruite and train 48 MNS research fellows at master’s, PhD and post-doctorate levels, with the intent of equipping them with the necessary research, teaching and leadership skills to build a viable and sustainable research network in the African region	NS	Basically its stigma and discrimination on both the health care workers as well as the patients themselves				a qualitative study
							Robert Stewart	Department of Mental Health, College of Medicine, University of Malawi, Blantyre, Malawi				Malawi
							Chiwoza Bandawe	Department of Mental Health, College of Medicine, University of Malawi, Blantyre, Malawi				South Africa
							Rosemary Musesengwa	African Mental Health Research Initiative (AMARI), Department of Psychiatry, College of Health Sciences, University of Zimbabwe, Harare, Zimbabwe				Zimbabwe
							Melanie Abas	Centre for Global Mental Health, Health Service and Population Research Department, Institute of Psychiatry, Psychology and Neuroscience, Kings College London, London, UK
							Dixon Chibanda	African Mental Health Research Initiative (AMARI), Department of Psychiatry, College of Health Sciences, University of Zimbabwe, Harare, Zimbabwe
							Crick Lund	Alan J. Flisher Centre for Public Mental Health, Department of Psychiatry and Mental Health, University of Cape Town, Cape Town, South Africa, Centre for Global Mental Health, Health Service and Population Research Department, Institute of Psychiatry, Psychology and Neuroscience, Kings College London, London, UK
							Helen E. Jack	Centre for Global Mental Health, Health Service and Population Research Department, Institute of Psychiatry, Psychology and Neuroscience, Kings College London, London, UK, Department of Medicine, University of Washington, Seattle, WA, USA
							Charlotte Hanlon	Centre for Global Mental Health, Health Service and Population Research Department, Institute of Psychiatry, Psychology and Neuroscience, Kings College London, London, UK, Department of Psychiatry, WHO Collaborating Centre in Mental Health Research and Capacity-Building, School of Medicine, College of Health Sciences, Addis Ababa University, Addis Ababa, Ethiopia, Centre for Innovative Drug Devel…
							Stefan Holzer	Department of Mental Health, College of Medicine, University of Malawi, Blantyre, Malawi
							Katherine Sorsdahl	Alan J. Flisher Centre for Public Mental Health, Department of Psychiatry and Mental Health, University of Cape Town, Cape Town, South Africa
							Barbara Mutedzi	African Mental Health Research Initiative (AMARI), Department of Psychiatry, College of Health Sciences, University of Zimbabwe, Harare, Zimbabwe
							Walter Mangezi	African Mental Health Research Initiative (AMARI), Department of Psychiatry, College of Health Sciences, University of Zimbabwe, Harare, Zimbabwe
							Christopher Merritt	Centre for Global Mental Health, Health Service and Population Research Department, Institute of Psychiatry, Psychology and Neuroscience, Kings College London, London, UK
							Atalay Alem	Department of Psychiatry, WHO Collaborating Centre in Mental Health Research and Capacity-Building, School of Medicine, College of Health Sciences, Addis Ababa University, Addis Ababa, Ethiopia
		PB/MN	2023-12-09	Yes	17	Mixed-methods evaluation of family medicine research training and peer mentorship in Lesotho	Chelsea M McGuire	Family Medicine Specialty Training Program, Lesotho-Boston Health Alliance, Leribe, Lesotho; and, Department of Family Medicine, School of Medicine, Boston University, Boston, United States of America; and, Center for Health System Design and Implementation, Institute for Health System Innovation and Policy, Boston University, Boston.	2020	Other (specify)	Mixed Methods	Lesotho	Health facility	research training	family medicine	NS	ECR	NS	NS	NS	Family Medicine Specialty Training Programme (FMSTP)	research capacity building efforts through a blended research curriculum and peer mentorship.	2 years	infrastructure gaps, including funding and protected time			Family Medicine Specialty Training Programme trainees (n = 8) experienced moderate increases in research confidence that were statistically significant, A positive research culture was created, promising for sustainability, The FMSTP research curriculum and peer mentorship programme were successful in positively impacting a number of Cooke's research capacity domains	aim of this study was to evaluate one family medicine training programme's research capacity building efforts through a blended research curriculum and peer mentorship.
							Katherine Riffenburg	Department of Global Health, School of Public Health, Boston University, Boston, United States of America						peer mentorship
							Sebaka Malope	Family Medicine Specialty Training Program, Lesotho-Boston Health Alliance, Leribe, Lesotho; and, Department of Family Medicine, School of Medicine, Boston University, Boston, United States of America; Lesotho-Boston Health Alliance, Maseru, Lesotho						Lesotho
							Brian W. Jack	Department of Family Medicine, School of Medicine, Boston University, Boston, United States of America; Lesotho-Boston Health Alliance, Maseru, Lesotho; Center for Health System Design and Implementation, Institute for Health System Innovation and Policy, Boston University, Boston, United States of America						family medicine
							Christina P. C. Borba	Department of Psychiatry, School of Medicine, Boston University, Boston, United States of America						primary health care
		PB/MN	2023-12-09	Yes	18	Experiences of capacity strengthening in sanitation and hygiene research in Africa and Asia: the SHARE Research Consortium	Torondel, B	Department of Disease Control, London School of Hygiene and Tropical Medicine, Keppel Street, London, WC1E 7HT, United Kingdom	2019	Other (specify)		Malawi	University	NS	Sanitation and hygiene research	NS	ECR	31	Not specified	Not specified	Sanitation and Hygiene Applied Research for Equity (SHARE)	increasing the capacity of individuals and institutions from low- and middle-income countries in conducting their own research	5 years	The gap in research capacity strengthening has been widely recognised as a major barrier for development in LMICs, poor funding and lack of protected time for research pursuits	Different sets of administrative regulations across the institutions led to complications and delays in starting or sustaining certain capacity-building activities, balance their work burden as they were involved in the programme research activities as well as the training and support for their institutions and their own development	Formation of a peer network of researchers was the pivot of success of the SHARE programme – as a result nine networks were created during phase II of the project	114 peer-reviewed manuscripts published in international journals	(1) structured mentoring integrated into the research, administration, financial management and communication activities; (2) specific training to address immediate gaps in skills; and (3) a PhD programme designed to build lasting research capacity within LMIC institutions (including non-governmental organisations and universities).
							Balls, E;	Department of Disease Control, London School of Hygiene and Tropical Medicine, Keppel Street, London, WC1E 7HT, United Kingdom				Kenya
							Chisenga, CC	Center for Infectious Disease Research in Zambia, Lusaka Zambia				Tanzania
							Kumwenda, S	Centre for Water, Sanitation, Hygiene and Appropriate Technology Development, University of Malawi – The Polytechnic, Blantyre, Malawi				Zambia
							Okello, E	Mwanza Intervention Trials Unit, Mwanza, Tanzania				India
							Simiyu, S	Great Lakes University of Kisumu, Kisumu, Kenya				Bangladesh
							Morse, T	Centre for Water, Sanitation, Hygiene and Appropriate Technology Development, University of Malawi – The Polytechnic, Blantyre, Malawi				Ghana
							Smith, K	WaterAid, London, United Kingdom				Nepal
							Mumma, J	Great Lakes University of Kisumu, Kisumu, Kenya
							Banzi, J	WaterAid, London, United Kingdom
							Harvey, E	WaterAid, London, United Kingdom
							Chidziwisano, K	Centre for Water, Sanitation, Hygiene and Appropriate Technology Development, University of Malawi – The Polytechnic, Blantyre, Malawi
							Chipungu, J	Center for Infectious Disease Research in Zambia, Lusaka Zambia
							Grosskurth, H	Mwanza Intervention Trials Unit, Mwanza, Tanzania
							Beda, A	Mwanza Intervention Trials Unit, Mwanza, Tanzania
							Kapiga, S	Department of Disease Control, London School of Hygiene and Tropical Medicine, Keppel Street, London, WC1E 7HT, United Kingdom, Mwanza Intervention Trials Unit, Mwanza, Tanzania
							EstevesMills, J	Department of Disease Control, London School of Hygiene and Tropical Medicine, Keppel Street, London, WC1E 7HT, United Kingdom
							Cumming, O	Department of Disease Control, London School of Hygiene and Tropical Medicine, Keppel Street, London, WC1E 7HT, United Kingdom
							Cairncross, S	Department of Disease Control, London School of Hygiene and Tropical Medicine, Keppel Street, London, WC1E 7HT, United Kingdom
							Chilengi, R	Center for Infectious Disease Research in Zambia, Lusaka Zambia
		PB/MN	2023-12-09	Yes	19		Emmanuel Balandya et al		2022		Quantitative	Tanzania	University		Health sciences	NS	ECR	53	NA	NS	Medical Education Partnership Initiative-Junior faculty (MEPI-JF)	Medical Education Partnership Initiative-Junior faculty (MEPI-JF): Fellows of the program received mentorship and research training, research awards and in turn mentored undergraduate students for 4 years.	4 years			- Number of fellows increased from 12-24 and mentored graduates from 41-67 second cohort
		MN/PMG	13/11/2023	Yes	20		Mremi et al		2023		Quantitative	Tanzania	University		Medicine	NS	ECR	12	NA	NS	Transforming Health Education in Tanzania (THET) project	Transforming Health Education in Tanzania (THET) project: Senior faculty members mentored junior faculty in three academic institutions for 4 years.	4 years		-Physical meetings between mentors and mentees were halted due to the emergence of COVID-19.		Most of the mentees (9/12) had at least one published or accepted manuscript out of their respective mentored research projects;
																									-Apart from physical meetings, the mentees also suspended some research activities, especially the enrollment of participants and the order of laboratory reagents.		-10 of 12 had registered for a Ph.D. fellowship; and
																											-7 of 12 had applied for and received research grants for their research program
		MN/PMG	13/11/2023	Yes	21		M D Ughasoro et al		2022		Quantitative	Nigeria	Research Organization		Biomedical, health system and policy, and public health fields,	NS	ECR	21	NA	NS	NS	The Nigeria Institute of Medical Research (NIMR) hosted a pioneer 3 week residential workshop of mentee mentor program and Grantsmanship	3 weeks		Lack of understanding of mentorship process, Lack of capacity, mentor preference, Lack of freedom of expression, culture of selfishness, Lack of formal relationship
